# Supplementary material for: Sec22b regulates phagosome maturation by promoting ORP8-mediated lipid exchange at endoplasmic reticulum-phagosome contact sites
Source: Commun Biol. 2023 Oct 4;6:1008. doi: 10.1038/s42003-023-05382-0 (PMC10550925; doi:10.1038/s42003-023-05382-0)
Supplement: Supplementary file 4 — Supplementary Dataset 1 [file 42003_2023_5382_MOESM4_ESM.xlsx]

## Sheet: Fig 2
2a)					2b)						2c)					2e)
	shCTR	shSec22b					shCTR	shSec22b				shCTR	shSec22b				shCTR	shSec22b
	100	11.011					6.6	4.08333				11.463	13.015				3.86047	1.91667
	100	24.0191					3.48387	2.5625				15.34	13.956				2.72093	1.76923
	100	19.0458					3.44444	2.33333				16.492	14.142				1.91935	1.6375
	100	34.13										17.453	16.759					1.29167
	100	30.6119										17.619	17.885					0.631579
						Column A	shCTR					17.796	18.564
	100	15.8804				vs.	vs,					20	19.186
	100	22.5976				Column B	shSec22b					24	19.536				shCTR	shSec22b
	100	12.723										25.694	23.345			Number of values	3	5
						Ratio paired t test						25.715	23.414
	100	18.1165				P value	0.0158					27.013	23.793			Minimum	1.919	0.6316
	100	25.2563				P value summary	*					27.207	24.801			Maximum	3.86	1.917
	100	13.4433				Significantly different (P < 0.05)?	Yes					27.358	27.514			Range	1.941	1.285
	100	15.2811				One- or two-tailed P value?	Two-tailed					27.385	28.543
						t, df	t=7,852, df=2					28.385	28.64			Mean	2.834	1.449
	shCTR	shSec22b				Number of pairs	3					31.34	29.146			Std. Deviation	0.9754	0.5123
Number of values	12	12										32.004	30.559			Std. Error of Mean	0.5632	0.2291
						How big is the difference?						32.256	32.047
Minimum	100	11.01				Geometric mean of ratios (A / B)	1.48					34.294	32.573				Column C	shCTR
Maximum	100	34.13				SD of log(ratios)	0.03758					35.342	33.614				vs.	vs,
Range	0	23.12				SEM of log(ratios)	0.0217					35.526	35.041				Column D	shSec22b
						95% confidence interval	1,194 to 1,835					35.613	35.095
Mean	100	20.18				R squared (partial eta squared)	0.9686					35.718	35.95				Unpaired t test
Std. Deviation	0	7.279										35.899	36.326				P value	0.0355
Std. Error of Mean	0	2.101				How effective was the pairing?						36.176	36.915				P value summary	*
						Correlation coefficient (r)	0.99					37.071	37.564				Significantly different (P < 0.05)?	Yes
	shCTR	shSec22b				P value (one tailed)	0.0451					38.812	38.512				One- or two-tailed P value?	Two-tailed
Theoretical mean	0	0				P value summary	*					39.058	39.954				t, df	t=2,702, df=6
Actual mean	100	20.18				Was the pairing significantly effective?	Yes					39.072	39.969
Number of values	12	12										39.62	40.688				How big is the difference?
												39.961	41.136				Mean of column C	2.834
One sample t test	Sample difference has zero SD											41.049	42.63				Mean of column D	1.449
t, df		t=9,602, df=11										41.068	42.77				Difference between means (C - D) ± SEM	1,384 ± 0,5123
P value (two tailed)		<0,0001										41.927	42.849				95% confidence interval	0,1307 to 2,638
P value summary		****										43.635	43.06				R squared (eta squared)	0.5489
Significant (alpha=0.05)?		Yes										43.694	43.7
												45.607	44.094				F test to compare variances
How big is the discrepancy?												46.129	44.439				F, DFn, Dfd	3,626, 2, 4
Discrepancy		20.18										48.001	45.353				P value	0.2528
SD of discrepancy		7.279										48.403	45.547				P value summary	ns
SEM of discrepancy		2.101										48.91	45.699				Significantly different (P < 0.05)?	No
95% confidence interval		15,55 to 24,80										50.031	47.563
R squared (partial eta squared)		0.8934										50.082	52.435				Data analyzed
												50.985	53.646				Sample size, column C	3
												51.667	54.243				Sample size, column D	5
												51.973	55.392
												52.16	56.18
												54.009	56.52
												55.197	57.406
												56.475	57.463
												57.646	57.862
												59.721	60.456
												59.79	60.514
												60.043	60.791
												60.17	60.791
												61.028	60.897
												61.368	61.592
												62.667	61.796
												62.793	62.584
												63.598	65.031
												64.807	65.163
												67.32	67.408
												68.161	70.255
												69.368	70.343
												69.857	71.303
												73.355	75.165
												73.969	75.4
												74.788	76.88
												77.805	76.909
												79.221	78.625
												81.557	79.428
												82.021	79.819
												82.36	81.094
												83.23	81.39
												83.375	81.713
												83.39	81.804
												83.762	83.453
												84.053	84.791
												85.637	90.682
												86.29	93.346
												87.65	93.582
												87.663	94.803
												87.957	94.842
												90.604	96.904
												90.869	97.753
												92.453	98.019
												93.648	100.997
												97.405	101.307
												97.436	104.536
												97.888	107.703
												98.246	109.296
												98.262	110.306
												98.514	112.156
												104.298	115.46
												107.421	116.017
												108.21	117.716
												110.487	118.427
												110.875	120.351
												111.034	120.963
												111.795	125.618
												115.156	129.16
												115.785	129.69
												116.735	136.37
												118.35	137.263
												118.522	148.883
												118.697	152.313
												118.828	156.51
												120.418	159.584
												126.851	161.749
												127.218	162.667
												129.667	166.099
												133.417	166.868
												133.916	167.431
												134.314	169.27
												142.899	171.07
												144.701	176.763
												148.276	176.857
												152.907	183.607
												153.701	184.57
												154.694	187.697
												156.199	194.684
												156.683	195.212
												160.7	196.473
												166.692	197.339
												167.164	224.359
												167.693	235.259
												169.041	249.652
												171.549	250.387
												171.95	265.928
												173.984	267.573
												176.268	273.658
												178.152	288.848
												180.49	308.647
												183.149	309.089
												184.223	336.31
												188.343	338.097
												192.036	340.725
												192.399	344.632
												198.614	363.65
												199.61	385.842
												200.487	410.747
												201.795	504.772
												201.912	508.28
												202.679	612.229
												204.798	820.394
												204.868
												207.279
												207.723
												210.48
												212.884
												217.835
												219.213
												221.452
												222.535
												223.581
												234.681
												240.464
												244.639
												245.338
												249.82
												254.544
												262.318
												268.959
												271.669
												289.512
												311.109
												333.673
												345.398
												370.717
												383.382
												390.533
												399.81
												shCTR	shSec22b
											Number of values	172	145
											Minimum	11.46	13.02
											25% Percentile	50.31	43.9
											Median	93.05	81.09
											75% Percentile	173.5	162.2
											Maximum	399.8	820.4
											Range	388.3	807.4
											Mean	118.5	122.8
											Std. Deviation	85.12	122.4
											Std. Error of Mean	6.491	10.17
												Table Analyzed	MCS length_All
												Column B	shSec22b
												vs.	vs.
												Column A	shCTR
												Unpaired t test with Welch's correction
												P value	0.7269
												P value summary	ns
												Significantly different (P < 0.05)?	No
												One- or two-tailed P value?	Two-tailed
												Welch-corrected t, df	t=0.3496, df=250.3
												How big is the difference?
												Mean of column A	118.5
												Mean of column B	122.8
												Difference between means (B - A) ± SEM	4.217 ± 12.06
												95% confidence interval	-19.54 to 27.98
												R squared (eta squared)	0.0004881
												F test to compare variances
												F, DFn, Dfd	2.069, 144, 171
												P value	<0.0001
												P value summary	****
												Significantly different (P < 0.05)?	Yes
												Data analyzed
												Sample size, column A	172
												Sample size, column B	145

## Sheet: Fig 3b
3b)
WT KDEL	Time (sec)	Cv-1	Cv-2	Cv-3	Cv-4	Cv-5	Cv-6	Cv-7	Cv-8		WT Sec22b	Time (sec)	Cv-1	Cv-2	Cv-3	Cv-4	Cv-5	Cv-6	Cv-7	Cv-8	Cv-9	Cv-10	Cv-11		Stim1-/-;Stim2-/- KDEL	Time (sec)	Cv-1	Cv-2	Cv-3		Stim1-/-;Stim2-/- Sec22b	Time (sec)	Cv-1	Cv-2	Cv-3	Cv-4	Cv-5
	0	42	11.3333	1	4.5	6	0	0	6.5			0	25	13	31	20	2	3	19	3	6	127	14			0	2.66667	17	6.6			0	0	0.666667	5	1.5	0
	5	41	11	1.5	3	10	0	0	5.5			15	25	11	37	22.5	1	2.5	21	2	8	118	13.5			15.3819	3	16	7.4			20	0.5	1	3	1.5	0
	10	44	9	0.5	5	7	0	0	6			30	22	12	25	21	0	2.5	19	1	6	112	19.5			30.7639	3.66667	16	6.4			40	0	0.333333	5	1	0
	15	49	11.6667	2.5	5	6	1	0	5.5			45	24	11	36	22.5	1	2.5	19	3	4	134	19.5			46.1458	2.66667	20	7			60	0	0.333333	4	1	0
	20	39	10.6667	1	6.5	9	0	0	6			60	22	10	31	14.5	0	1	14	1	2	114	21.5			61.5277	2	14	7.8			80	0.5	1	18	0	0
	25	47	12	1.5	4	10	0	0	5			75	43.5	10	28	16	0	3	27	3	6	135	22			76.9096	3.33333	14	6.8			100	0.5	6	30	2.5	0
	30	47	7.33333	0.5	8	8	0	0	5			90	66	14	22	21	2	6.5	107	4	37	131	19			92.2916	2.33333	15	9.2			120	2	14	63	10	0
	35	50	10.6667	1	3.5	9	0	0	5			105	90.5	15	41	24.5	3	23.5	149	4	130	121	18			107.674	2.66667	18	7.8			140	14.5	23.6667	111	23.5	3.5
	40	54	10.3333	2.5	9	11	0	0	5			120	135.5	17	43	32	5	40	159	6	197	124	6			123.055	3	29	8.4			160	22.5	32.6667	118	50.5	15.5
	45	46	9.33333	1	6	9	0	0	4.5			135	181.5	18	43	43.5	5	50	140	13	163	109	15.5			138.437	3	28	8.2			180	24.5	35.3333	115	61	41.5
	50	56	9.33333	1	10	12	1	0	5			150	177.5	24	44	52.5	12	54.5	124	24	199	103	16			153.819	3.66667	36	10.4			200	43	55	126	59.5	88.5
	55	57	13.3333	0.5	5.5	12	0	0	5			165	183.5	30	39	59.5	22	53	132	41	148	126	21.5			169.201	5	30	15			220	55	56.3333	116	69.5	116.5
	60	69	11.6667	2	7.5	9	0	0	3.5			180	196.5	44	33	71.5	46	56	125	89	179	147	34.5			184.583	7	29	16.2			240	77	70	114	74	115.5
	65	36	14.6667	2	7	10	1	0	3			195	203	59	31	74.5	86	54.5	118	117	162	172	42.5			199.965	8	22	21.6			260	63.5	68.3333	100	69	106.5
	70	56	12	2.5	7.5	13	1	0	5			210	179.5	60	41	82	137	53	121	133	158	197	50.5			215.347	14	23	21			280	57.5	73.3333	115	61.5	108.5
	75	54	14.3333	2.5	5.5	12	0	0	4			225	173	68	25	75	173	55	128	148	163	222	62			230.729	18	44	25.8			300	74.5	59	97	60.5	105.5
	80	69	9.33333	2.5	10.5	14	0	0	4			240	167.5	76	27	79.5	141	51.5	117	138	146	258	72.5			246.111	17.6667	49	28.6			320	71.5	70.6667	97	60	103.5
	85	80	14.6667	2	0.5	11	0	0	4			255	191	78	30	81.5	190	54.5	120	134	140	232	83.5			261.493	24.3333	57	35.6			340	60.5	72.6667	98	57.5	99
	90	72	13.3333	3	2	12	0	0	4.5			270	192	81	37	77	119	47.5	120	133	131	247	85			276.875	28.6667	62	40.8			360	60.5	69.6667	101	59.5	113.5
	95	90	14.3333	2	2.5	11	0	0	4.5			285	168	74	38	77.5	116	52	122	133	153	225	85			292.257	32	60	47			380	48.5	71	111	48.5	105.5
	100	98	16.3333	0.5	2	12	0	0	4.5			300	142.5	86	50	79	119	44.5	112	122	131	241	86.5			307.639	42	63	48.8
	105	94	18.3333	2	2	11	0	0	4			315	151	77	52	79	119	50	128	121	156	240	86.5			323.021	42.6667	62	58.6			row stats	Time (sec)	DKO Sec22b-Comb-Coverslip2
	110	96	18	3	1.5	16	2	0	5			330	178	75	76	76.5	115	40	116	112	118	233	91			338.402	47	57	67.2					Mean	SEM	N
	115	93	19.6667	1	2	13	1	0	7			345	174	75	74	73.5	126	42.5	112	135	147	254	93			353.784	46	52	69.6				0	1.43333	0.933333	5
	120	99	20.3333	1	2.5	15	2	0	7			360	157.5	78	86	75	119	41.5	108	112		238	93			369.166	44	52	64.6				20	1.2	0.514782	5
	125	98	23.6667	2	4.5	17	1	0	8.5			375	132	71	71	83	139	39.5	115	106		243	93			384.548	46	49	71.6				40	1.26667	0.951023	5
	130	111	25.6667	2.5	5.5	17	1	0	10			390		74	88	74.5	130	44	117	112		236	92.5			399.93	49.6667	55	70.4				60	1.06667	0.755719	5
	135	107	25.6667	1.5	8	15	1	0.5	10			405		66	76	81	141	37.5	113	116		214	97.5			415.312	44.6667	49	72.6				80	3.9	3.52987	5
	140	110	27	1	9	16	2	0	10.5			420		68	70	73	125	42	113	116		228	93			425.567	47.3333	54	72.2				100	7.8	5.64934	5
	145	114	29.6667	1	7.5	15	2	0.5	10					63	85	75	157	33	115	103		224	93			440.949	43.3333	49	67				120	17.8	11.5862	5
	150	121	31.3333	1	9	13	1	1.5	10					69	89	72.5		44	113	107		233	88			456.331	43	49	76.4				140	35.2333	19.2989	5
	155	113	32.3333	1.5	12.5	19	1	6	10					77	79	74.5		31	112	94		231	91.5			471.712	42	47	68.8				160	47.8333	18.5037	5
	160	115	36	1	14	19	1	7.5	11.5					72	75	85			115	95		228	86			487.094	38.3333	47	72				180	55.4667	16.0222	5
	165	111	34.3333	0.5	15	17	3	10.5	14.5					70	79	77			111	92		224	95										200	74.4	14.9092	5
	170	112	37	1.5	18	18	4	13.5	16.5					65	70	71.5			112	97		225	91		row stats	Time (sec)	DKO KDEL-Comb-Coverslip2						220	82.6667	13.9428	5
	175	113	37.6667	0.5	28	20	2	16	17					67	86	71.5			112	85		225	90				Mean	SEM	N				240	90.1	10.1272	5
	180	116	39.6667	1.5	27.5	18	4	23	20					72	67				112	93		225	89			0	8.75556	7.4058	3				260	81.4667	9.00238	5
	185	124	42.3333	1	29.5	14	1	30	21					63	83				115	93		226	90			15.3819	8.8	6.61211	3				280	83.1667	12.0001	5
	190	118	42	2	33.5	20	3	33.5	22.5					64	82				111			221	89			30.7639	8.68889	6.47743	3				300	79.3	9.45595	5
	195	121	44	3	46.5	20	4	40.5	23.5					63	80				112			213	90.5			46.1458	9.88889	9.02055	3				320	80.5333	8.36418	5
	200	124	47.6667	1.5	36.5	18	4	40.5	24					64	82							217	89.5			61.5277	7.93333	6.00111	3				340	77.5333	8.92988	5
	205	124	44.3333	2	54	18	3	53.5	26.5						75							207	84.5			76.9096	8.04444	5.44113	3				360	80.8333	11.1064	5
	210	124	51	1.5	58.5	22	2	52	26.5						69							213	84.5			92.2916	8.84444	6.34081	3				380	76.9	13.4698	5
	215	121	49.6667	2.5	69	16	3	58	26.5						71							216	76.5			107.674	9.48889	7.80494	3
	220	116	53	2	64.5	20	6	59	29						60							227	80			123.055	13.4667	13.7205	3
	225	115	46.6667	2	67.5	21	7	67.5	34.5													229	78.5			138.437	13.0667	13.1914	3					Boltzmann sigmoidal
	230	119	51.6667	2.5	73.5	26	6	68	32.5													227	76.5			153.819	16.6889	17.0594	3					Best-fit values
	235	124	52.6667	4	69	17	11	73	33													229	77.5			169.201	16.6667	12.5831	3					Bottom	0.6201
	240	124	59	2.5	68	26	7	73	33													230	74.5			184.583	17.4	11.049	3					Top	81.78
	245	128	53.6667	3	75	19	7	76.5	31													219	82.5			199.965	17.2	7.96994	3					V50	151.6
	250	125	59.6667	2.5	77.5	22	9	75	33													213	82.5			215.347	19.3333	4.72582	3					Slope	23.45
	255	117	53.6667	4	82	26	7	73	33													207	79.5			230.729	29.2667	13.3422	3					95% CI (profile likelihood)
	260	124	58.6667	3	80	20	9	74	35													218	79			246.111	31.7556	15.9032	3					Bottom	-11,24 to 10,19
	265	125	55.3333	3.5	81.5	21	10	73	34													215	83			261.493	38.9778	16.5932	3					Top	74,74 to 89,29
	270	117	52	3	79.5	25	13	77	35.5													220	78.5			276.875	43.8222	16.8709	3					V50	133,4 to 168,7
	275	127	56.3333	6	78.5	21	15	74.5	33													215	82			292.257	46.3333	14.0119	3					Slope	12,74 to 39,87
	280	118	60.3333	3.5	72	17	19	80	38.5													208	80.5			307.639	51.2667	10.7151	3					Goodness of Fit
	285	120	62	9	76	23	18	78.5	35.5													219	79			323.021	54.4222	10.3216	3					Degrees of Freedom	96
	290	122	55.3333	6	75	24	19	81	39													213	81			338.402	57.0667	10.1002	3					R squared	0.7054
	295	125	62	11	72.5	23	25	79.5	33													199	76.5			353.784	55.8667	12.2659	3					Sum of Squares	50127
	300	112	62.3333	11	72	20	27	79.5	39.5													201	79.5			369.166	53.5333	10.3852	3					Sy.x	22.85
	305	120	60.6667	15.5	78.5	19	26	76.5	33.5																	384.548	55.5333	13.9948	3
	310	116	58.3333	11	77.5	17	30	77	34			Row stats	Time (sec)	WT Sec22b-Comb-Coverlip2												399.93	58.3556	10.7663	3					Number of points
	315	117	62	18	76	18	32	74	36.5					Mean	SEM	N										415.312	55.4222	15.0333	3					# of X values	100
	320	119	61	14	78.5	15	36	73.5	36				0	23.9091	10.7072	11										425.567	57.8444	12.8714	3					# Y values analyzed	100
	325	125	58.6667	20.5	78	19	34	70	37				15	23.7727	10.0123	11										440.949	53.1111	12.3573	3
	330	124	64	13.5	75.5	20	34	71	38				30	21.8182	9.43212	11										456.331	56.1333	17.806	3
	335	119	59.6667	18	75.5	22	39	75.5	37.5				45	25.1364	11.3932	11										471.712	52.6	14.2506	3
	340	117	62.3333	17	79.5	19	39	75	34				60	21	9.80005	11										487.094	52.4444	17.4812	3
	345	128	59.6667	20	81	24	39	71	33.5				75	26.6818	11.5574	11
	350	112	59	19	76.5	22	40	74	34.5				90	39.0455	13.1803	11
	355	121	59.3333	21.5	81.5	20	40	75	34				105	56.3182	16.638	11										Boltzmann sigmoidal
	360	118	57.6667	19.5	77	19	43	75	35.5				120	69.5	21.2244	11										Best-fit values
	365	113	58.6667	22	75	18	45	73.5	33				135	71.0455	19.6491	11										Bottom	9.796
	370	122	60	21.5	83	18	46	73	35.5				150	75.5	19.9098	11										Top	55.89
	375	119	58.6667	22.5	77.5	19	52	76.5	33				165	77.7727	17.5134	11										V50	244.7
	380	126	58.6667	23.5	79.5	19	56	78	34				180	92.8636	17.9716	11										Slope	31.52
	385	122	61	23.5	77	20	55	80.5	36				195	101.773	17.289	11										95% CI (profile likelihood)
	390	119	58.3333	26	78.5	17	58	79	34.5				210	110.182	16.7647	11										Bottom	5,097 to 13,71
	395	120	59	25	76	15	53	83	36.5				225	117.455	19.067	11										Top	52,17 to 60,09
	400	114	59	25	79	20	53	78.5	36				240	115.818	19.4776	11										V50	225,7 to 262,1
	405	117	57	25	76	18	55	81.5	36.5				255	121.318	19.0766	11										Slope	17,66 to 51,39
	410	107	56.6667	23.5	71.5	18	53	77	30.5				270	115.409	18.6139	11										Goodness of Fit
	415	114	61.3333	21.5	75	19	63	78	33.5				285	113.045	16.6707	11										Degrees of Freedom	95
	420	115	56.6667	24	75	20	56	77.5	32.5				300	110.318	16.1992	11										R squared	0.7958
		116	59.6667	21.5	77	14	57	78.5	33.5				315	114.5	16.6697	11										Sum of Squares	10137
		114	58	25.5	74	17	56	79.5	31				330	111.864	16.1268	11										Sy.x	10.33
		115	61.3333	22.5	79	13	56	76.5	31.5				360	110.8	17.1688	10
		120	54.3333	24	74.5	17	58	72	31.5				375	109.25	17.6634	10										Number of points
		117	58	21.5	69.5	15	57	78	31				390	107.556	18.2489	9										# of X values	99
		115	54	22.5	72	15	55	75.5	31.5				405	104.667	17.0422	9										# Y values analyzed	99
		127	56.3333	21.5	71	16	57	74	34				420	103.111	18.0327	9
		118	52	18.5	76.5	18	53	75	31.5					105.333	18.7676	9
		112	54	20.5	76	15	62	76.5	32					101.938	20.264	8
		111	53.6667	20.5	75	18	59	71.5	30.5					98.75	20.6077	8
		113	56.6667	20	72	15	57	75.5	31.5					108	20.7112	7
		114	53.6667	20	74.5	15	49	76.5	32					106.857	20.1936	7
			50	20.5	77.5	17	55	71.5	35					104.5	21.075	7
			47.6667	20.5	71.5	16	54	75	31.5					105.214	20.7025	7
			51.3333	19	72.5	14	58	74.5	27					109.667	23.9801	6
			51.3333	20	76	19	52	71.5	29.5					111.667	23.8686	6
			47.3333	19.5	72	15	54	76	26.5					113.4	27.9331	5
			49.6667	21	70	17	57	77	30					111.7	26.5403	5
			51.6667	21.5	71	13	55	77	31.5					113.125	35.0359	4
			52.6667	24	70.5	19	55	75.5	31					122.167	42.5052	3
			50	20.5	69	18	56	73	31.5					122.167	45.6365	3
			56.6667	21	69	12	54	75.5	29.5					121.167	47.4432	3
			52	22	67.5	14	56		30.5					122.333	52.6508	3
			55	22	66.5	20	54		24.5					153.75	75.25	2
			50.6667	21	69.5	14	56		29.5					151.75	75.25	2
			52.3333	22	68.5	15	53		30.5					153.25	75.75	2
			46.6667	22.5	68	13	58		30					152.25	77.75	2
			51.3333	22	69.5	19	63		30					150.75	68.25	2
			49	23	66.5	15	58		28					147.75	65.25	2
			46.3333	20.5	71	16	61		28					143.25	63.75	2
			45.3333	23	70.5	15	59		25.5					148.5	69.5	2
			51.3333	23	70.5	15	58		27					149	66	2
			46.6667	21.5	70	12	54		27					149.25	70.75	2
			52.3333	20	70	17	52		28					148.5	66.5	2
			50.3333	20	67.5	18	56		27.5					144.25	63.75	2
			47.6667	20.5	68.5	18	57		29.5					149	70	2
			50	20	72.5	20	57		29					147	66	2
			52	19	74	15	55		30.5					137.75	61.25	2
			48.6667	20.5	67	17	59		30					140.25	60.75	2
			48.6667	19	68	15	59		30
			43.6667	21.5	69	18	53		27.5
				19.5	68	15	52		28					Boltzmann sigmoidal
				20.5	70	15	54		27					Best-fit values
				18	69.5	13	60		27.5					Bottom	18.68
				23.5	71.5	14	53		29					Top	112.6
				18	74.5	15	56		29.5					V50	129
				24	74	13	58		28.5					Slope	31.75
				18	71.5	13	55		28					95% CI (profile likelihood)
				22.5	71.5	15	55		32					Bottom	-14,40 to 35,29
				20.5			57		31					Top	103,5 to 122,7
				23			56		30					V50	91,45 to 155,8
				21			58		30					Slope	16,61 to 60,78
				21.5			54		30.5					Goodness of Fit
				24			59		30.5					Degrees of Freedom	296
				21			51		28.5					R squared	0.3251
				23			56		30					Sum of Squares	802535
				25			54		29.5					Sy.x	52.07
				22.5			56
				21			49							Number of points
				19			55							# of X values	300
														# Y values analyzed	300
Row stats	Time (sec)	WT KDEL-Comb-Coverslip
		Mean	SEM	N									CURVE
	0	8.91667	4.9206	8										Time (sec)	WT Sec22b-Comb-Coverlip2
	5	9	4.80977	8										0	20.2724
	10	8.9375	5.15513	8										0.42042	20.2932
	15	10.0833	5.70436	8										0.840841	20.3143
	20	9.02083	4.51985	8										1.26126	20.3356
	25	9.9375	5.5198	8										1.68168	20.3573
	30	9.47917	5.50518	8										2.1021	20.3792
	35	9.89583	5.90037	8										2.52252	20.4014
	40	11.4792	6.27048	8										2.94294	20.4239
	45	9.47917	5.38272	8										3.36336	20.4467
	50	11.7917	6.52162	8										3.78378	20.4697
	55	11.6667	6.73131	8										4.2042	20.4931
	60	12.8333	8.16466	8										4.62462	20.5168
	65	9.20833	4.21681	8										5.04505	20.5407
	70	12.125	6.49364	8										5.46547	20.565
	75	11.5417	6.34185	8										5.88589	20.5896
	80	13.6667	8.10907	8										6.30631	20.6145
	85	14.0208	9.62112	8										6.72673	20.6397
	90	13.3542	8.56942	8										7.14715	20.6652
	95	15.5417	10.794	8										7.56757	20.6911
	100	16.6667	11.8148	8										7.98799	20.7173
	105	16.4167	11.3082	8										8.40841	20.7438
	110	17.6875	11.4435	8										8.82883	20.7707
	115	17.0833	11.1203	8										9.24925	20.7979
	120	18.3542	11.8055	8										9.66967	20.8254
	125	19.3333	11.6192	8										10.0901	20.8533
	130	21.5833	13.1472	8										10.5105	20.8816
	135	21.0833	12.638	8										10.9309	20.9102
	140	21.9375	12.9775	8										11.3514	20.9392
	145	22.4583	13.5143	8										11.7718	20.9686
	150	23.4792	14.3719	8										12.1922	20.9983
	155	24.4167	13.1621	8										12.6126	21.0284
	160	25.625	13.3733	8										13.033	21.0589
	165	25.7292	12.7108	8										13.4535	21.0897
	170	27.5625	12.6464	8										13.8739	21.121
	175	29.2708	12.7243	8										14.2943	21.1526
	180	31.2083	12.8628	8										14.7147	21.1847
	185	32.8542	13.9784	8										15.1351	21.2171
	190	34.3125	12.9787	8										15.5556	21.25
	195	37.8125	13.3085	8										15.976	21.2833
	200	37.0208	13.7416	8										16.3964	21.317
	205	40.6667	13.9698	8										16.8168	21.3511
	210	42.1875	14.0519	8										17.2372	21.3856
	215	43.2083	14.1866	8										17.6577	21.4206
	220	43.6875	13.3085	8										18.0781	21.456
	225	45.1458	13.2923	8										18.4985	21.4919
	230	47.3958	13.7972	8										18.9189	21.5282
	235	47.9583	14.2395	8										19.3393	21.565
	240	49.0625	14.2511	8										19.7598	21.6022
	245	49.1458	15.1179	8										20.1802	21.6399
	250	50.4583	14.7044	8										20.6006	21.6781
	255	49.4583	13.9406	8										21.021	21.7167
	260	50.4583	14.6631	8										21.4414	21.7558
	265	50.4167	14.6583	8										21.8619	21.7954
	270	50.25	13.6963	8										22.2823	21.8355
	275	51.4167	14.4275	8										22.7027	21.8761
	280	51.0417	13.6608	8										23.1231	21.9172
	285	52.75	13.4403	8										23.5435	21.9588
	290	52.6667	13.651	8										23.964	22.001
	295	53.875	13.489	8										24.3844	22.0436
	300	52.9167	12.2055	8										24.8048	22.0868
	305	53.7083	12.9682	8										25.2252	22.1305
	310	52.6042	12.7633	8										25.6456	22.1748
	315	54.1875	12.1736	8										26.0661	22.2196
	320	54.125	12.6938	8										26.4865	22.2649
	325	55.2708	12.6195	8										26.9069	22.3108
	330	55	12.8143	8										27.3273	22.3573
	335	55.7708	11.9327	8										27.7477	22.4043
	340	55.3542	12.1993	8										28.1682	22.452
	345	57.0208	12.7856	8										28.5886	22.5002
	350	54.625	11.2737	8										29.009	22.549
	355	56.5417	12.2993	8										29.4294	22.5984
	360	55.5833	11.9058	8										29.8498	22.6484
	365	54.7708	11.3084	8										30.2703	22.699
	370	57.375	12.3414	8										30.6907	22.7502
	375	57.2708	11.8638	8										31.1111	22.802
	380	59.3333	12.5098	8										31.5315	22.8545
	385	59.375	12.0152	8										31.952	22.9076
	390	58.7917	11.8281	8										32.3724	22.9614
	395	58.4375	12.1138	8										32.7928	23.0158
	400	58.0625	11.2124	8										33.2132	23.0708
	405	58.25	11.5866	8										33.6336	23.1266
	410	54.6458	10.7134	8										34.0541	23.183
	415	58.1667	11.4287	8										34.4745	23.24
	420	57.0833	11.3134	8										34.8949	23.2978
		57.1458	11.961	8										35.3153	23.3563
		56.875	11.4286	8										35.7357	23.4154
		56.8542	11.9705	8										36.1562	23.4753
		56.4167	11.8358	8										36.5766	23.5359
		55.875	11.8686	8										36.997	23.5972
		55.0625	11.5872	8										37.4174	23.6592
		57.1042	12.5752	8										37.8378	23.722
		55.3125	12.0245	8										38.2583	23.7856
		56	11.5832	8										38.6787	23.8498
		54.8958	11.1687	8										39.0991	23.9149
		55.0833	11.5397	8										39.5195	23.9807
		54.3333	11.735	8										39.9399	24.0473
		46.6429	8.92943	7										40.3604	24.1147
		45.1667	8.88239	7										40.7808	24.1828
		45.1905	9.50734	7										41.2012	24.2518
		45.619	8.85186	7										41.6216	24.3216
		44.3333	9.34247	7										42.042	24.3922
		45.9524	8.98865	7										42.4625	24.4636
		45.8095	9.25609	7										42.8829	24.5359
		46.8095	8.49279	7										43.3033	24.609
		45.4286	8.47435	7										43.7237	24.6829
		45.381	9.29362	7										44.1441	24.7577
		40.3333	8.65223	6										44.5646	24.8334
		40.3333	8.34033	6										44.985	24.91
		40.1111	8.9204	6										45.4054	24.9874
		40.2222	8.50944	6										45.8258	25.0658
		39.6944	8.73143	6										46.2462	25.145
		42.4722	8.86195	6										46.6667	25.2251
		39.9167	8.49551	6										47.0871	25.3062
		40.4722	9.2033	6										47.5075	25.3882
		39.7222	9.02493	6										47.9279	25.4711
		40.8056	9.0587	6										48.3483	25.555
		38.5278	8.98645	6										48.7688	25.6398
		39.8889	8.69681	6										49.1892	25.7256
		39.8889	8.48372	6										49.6096	25.8124
		40.1944	8.43465	6										50.03	25.9001
		41.4167	8.85853	6										50.4505	25.9888
		40.9167	9.44494	6										50.8709	26.0786
		40.3611	8.51191	6										51.2913	26.1693
		39.9444	8.91832	6										51.7117	26.2611
		38.7778	8.1588	6										52.1321	26.3538
		36.5	10.139	5										52.5526	26.4476
		37.3	10.5683	5										52.973	26.5425
		37.6	11.4252	5										53.3934	26.6384
		38.2	10.5221	5										53.8138	26.7353
		38.6	11.5232	5										54.2342	26.8334
		39.5	11.393	5										54.6547	26.9325
		37.1	11.2521	5										55.0751	27.0327
		39.2	10.5102	5										55.4955	27.134
		36.1667	10.8487	3										55.9159	27.2364
		36.3333	10.0388	3										56.3363	27.3399
		36.3333	11.1405	3										56.7568	27.4445
		35.3333	9.68819	3										57.1772	27.5503
		37.8333	10.7484	3										57.5976	27.6572
		33.5	9.01388	3										58.018	27.7653
		36.3333	10.0388	3										58.4384	27.8745
		36.1667	9.0108	3										58.8589	27.9849
		39.25	16.75	2										59.2793	28.0965
		35	14	2										59.6997	28.2093
		37	18	2										60.1201	28.3232
														60.5405	28.4384
	Boltzmann sigmoidal													60.961	28.5548
	Best-fit values													61.3814	28.6724
	Bottom	8.746												61.8018	28.7912
	Top	57.28												62.2222	28.9113
	V50	182.5												62.6426	29.0326
	Slope	42.94												63.0631	29.1552
	95% CI (profile likelihood)													63.4835	29.279
	Bottom	-5,762 to 15,16												63.9039	29.4042
	Top	52,43 to 65,67												64.3243	29.5306
	V50	148,1 to 208,1												64.7447	29.6583
	Slope	22,48 to 87,42												65.1652	29.7873
	Goodness of Fit													65.5856	29.9176
	Degrees of Freedom	676												66.006	30.0493
	R squared	0.2638												66.4264	30.1823
	Sum of Squares	655356												66.8468	30.3166
	Sy.x	31.14												67.2673	30.4522
														67.6877	30.5892
	Number of points													68.1081	30.7276
	# of X values	680												68.5285	30.8673
	# Y values analyzed	680												68.9489	31.0084
														69.3694	31.1509
CURVE														69.7898	31.2948
	Time (sec)	WT KDEL-Comb-Coverslip												70.2102	31.4401
	0	9.42902												70.6306	31.5868
	0.42042	9.43565												71.0511	31.7349
	0.840841	9.44234												71.4715	31.8845
	1.26126	9.44909												71.8919	32.0354
	1.68168	9.45591												72.3123	32.1879
	2.1021	9.4628												72.7327	32.3417
	2.52252	9.46975												73.1532	32.497
	2.94294	9.47676												73.5736	32.6538
	3.36336	9.48385												73.994	32.812
	3.78378	9.491												74.4144	32.9717
	4.2042	9.49822												74.8348	33.1329
	4.62462	9.50551												75.2553	33.2955
	5.04505	9.51286												75.6757	33.4597
	5.46547	9.52029												76.0961	33.6253
	5.88589	9.52779												76.5165	33.7925
	6.30631	9.53536												76.9369	33.9611
	6.72673	9.543												77.3574	34.1313
	7.14715	9.55072												77.7778	34.303
	7.56757	9.5585												78.1982	34.4762
	7.98799	9.56637												78.6186	34.6509
	8.40841	9.5743												79.039	34.8272
	8.82883	9.58232												79.4595	35.005
	9.24925	9.5904												79.8799	35.1844
	9.66967	9.59857												80.3003	35.3653
	10.0901	9.60681												80.7207	35.5478
	10.5105	9.61513												81.1411	35.7318
	10.9309	9.62353												81.5616	35.9173
	11.3514	9.63201												81.982	36.1045
	11.7718	9.64057												82.4024	36.2932
	12.1922	9.64921												82.8228	36.4834
	12.6126	9.65793												83.2432	36.6753
	13.033	9.66674												83.6637	36.8687
	13.4535	9.67563												84.0841	37.0637
	13.8739	9.6846												84.5045	37.2602
	14.2943	9.69366												84.9249	37.4584
	14.7147	9.7028												85.3453	37.6581
	15.1351	9.71203												85.7658	37.8594
	15.5556	9.72135												86.1862	38.0623
	15.976	9.73075												86.6066	38.2668
	16.3964	9.74024												87.027	38.4728
	16.8168	9.74983												87.4474	38.6805
	17.2372	9.7595												87.8679	38.8897
	17.6577	9.76926												88.2883	39.1005
	18.0781	9.77912												88.7087	39.3129
	18.4985	9.78907												89.1291	39.5269
	18.9189	9.79911												89.5495	39.7425
	19.3393	9.80925												89.97	39.9596
	19.7598	9.81948												90.3904	40.1783
	20.1802	9.82981												90.8108	40.3986
	20.6006	9.84024												91.2312	40.6205
	21.021	9.85076												91.6517	40.8439
	21.4414	9.86138												92.0721	41.0689
	21.8619	9.8721												92.4925	41.2955
	22.2823	9.88293												92.9129	41.5236
	22.7027	9.89385												93.3333	41.7533
	23.1231	9.90488												93.7538	41.9846
	23.5435	9.91601												94.1742	42.2174
	23.964	9.92724												94.5946	42.4517
	24.3844	9.93858												95.015	42.6876
	24.8048	9.95003												95.4354	42.925
	25.2252	9.96158												95.8559	43.1639
	25.6456	9.97324												96.2763	43.4044
	26.0661	9.98501												96.6967	43.6463
	26.4865	9.99689												97.1171	43.8898
	26.9069	10.0089												97.5375	44.1348
	27.3273	10.021												97.958	44.3812
	27.7477	10.0332												98.3784	44.6292
	28.1682	10.0455												98.7988	44.8786
	28.5886	10.058												99.2192	45.1295
	29.009	10.0705												99.6396	45.3818
	29.4294	10.0832												100.06	45.6356
	29.8498	10.096												100.48	45.8908
	30.2703	10.1089												100.901	46.1474
	30.6907	10.1219												101.321	46.4055
	31.1111	10.1351												101.742	46.6649
	31.5315	10.1484												102.162	46.9258
	31.952	10.1618												102.583	47.188
	32.3724	10.1753												103.003	47.4516
	32.7928	10.1889												103.423	47.7166
	33.2132	10.2027												103.844	47.9829
	33.6336	10.2166												104.264	48.2505
	34.0541	10.2306												104.685	48.5194
	34.4745	10.2448												105.105	48.7897
	34.8949	10.2591												105.526	49.0612
	35.3153	10.2735												105.946	49.334
	35.7357	10.2881												106.366	49.6081
	36.1562	10.3027												106.787	49.8834
	36.5766	10.3176												107.207	50.1599
	36.997	10.3325												107.628	50.4376
	37.4174	10.3476												108.048	50.7166
	37.8378	10.3629												108.468	50.9967
	38.2583	10.3782												108.889	51.278
	38.6787	10.3937												109.309	51.5604
	39.0991	10.4094												109.73	51.8439
	39.5195	10.4252												110.15	52.1286
	39.9399	10.4412												110.571	52.4143
	40.3604	10.4573												110.991	52.7011
	40.7808	10.4735												111.411	52.9889
	41.2012	10.4899												111.832	53.2778
	41.6216	10.5064												112.252	53.5677
	42.042	10.5231												112.673	53.8585
	42.4625	10.5399												113.093	54.1504
	42.8829	10.5569												113.514	54.4432
	43.3033	10.5741												113.934	54.7369
	43.7237	10.5914												114.354	55.0315
	44.1441	10.6089												114.775	55.327
	44.5646	10.6265												115.195	55.6234
	44.985	10.6443												115.616	55.9206
	45.4054	10.6622												116.036	56.2186
	45.8258	10.6803												116.456	56.5174
	46.2462	10.6986												116.877	56.817
	46.6667	10.717												117.297	57.1173
	47.0871	10.7356												117.718	57.4183
	47.5075	10.7544												118.138	57.7201
	47.9279	10.7733												118.559	58.0225
	48.3483	10.7924												118.979	58.3256
	48.7688	10.8117												119.399	58.6293
	49.1892	10.8311												119.82	58.9336
	49.6096	10.8508												120.24	59.2385
	50.03	10.8706												120.661	59.5439
	50.4505	10.8906												121.081	59.8498
	50.8709	10.9107												121.502	60.1563
	51.2913	10.9311												121.922	60.4632
	51.7117	10.9516												122.342	60.7706
	52.1321	10.9723												122.763	61.0784
	52.5526	10.9932												123.183	61.3866
	52.973	11.0143												123.604	61.6951
	53.3934	11.0355												124.024	62.0041
	53.8138	11.057												124.444	62.3133
	54.2342	11.0786												124.865	62.6228
	54.6547	11.1005												125.285	62.9326
	55.0751	11.1225												125.706	63.2426
	55.4955	11.1447												126.126	63.5528
	55.9159	11.1672												126.547	63.8632
	56.3363	11.1898												126.967	64.1738
	56.7568	11.2126												127.387	64.4845
	57.1772	11.2356												127.808	64.7953
	57.5976	11.2589												128.228	65.1062
	58.018	11.2823												128.649	65.4171
	58.4384	11.3059												129.069	65.728
	58.8589	11.3298												129.489	66.039
	59.2793	11.3538												129.91	66.3498
	59.6997	11.3781												130.33	66.6607
	60.1201	11.4026												130.751	66.9714
	60.5405	11.4273												131.171	67.2821
	60.961	11.4522												131.592	67.5925
	61.3814	11.4773												132.012	67.9029
	61.8018	11.5027												132.432	68.213
	62.2222	11.5282												132.853	68.5229
	62.6426	11.554												133.273	68.8325
	63.0631	11.5801												133.694	69.1419
	63.4835	11.6063												134.114	69.4509
	63.9039	11.6328												134.535	69.7596
	64.3243	11.6595												134.955	70.068
	64.7447	11.6864												135.375	70.376
	65.1652	11.7136												135.796	70.6836
	65.5856	11.741												136.216	70.9907
	66.006	11.7686												136.637	71.2974
	66.4264	11.7965												137.057	71.6036
	66.8468	11.8246												137.477	71.9092
	67.2673	11.8529												137.898	72.2143
	67.6877	11.8815												138.318	72.5189
	68.1081	11.9104												138.739	72.8229
	68.5285	11.9394												139.159	73.1262
	68.9489	11.9688												139.58	73.429
	69.3694	11.9984												140	73.731
	69.7898	12.0282												140.42	74.0324
	70.2102	12.0583												140.841	74.333
	70.6306	12.0886												141.261	74.633
	71.0511	12.1192												141.682	74.9321
	71.4715	12.1501												142.102	75.2305
	71.8919	12.1812												142.523	75.5281
	72.3123	12.2126												142.943	75.8248
	72.7327	12.2443												143.363	76.1207
	73.1532	12.2762												143.784	76.4157
	73.5736	12.3084												144.204	76.7099
	73.994	12.3408												144.625	77.0031
	74.4144	12.3735												145.045	77.2953
	74.8348	12.4065												145.465	77.5867
	75.2553	12.4398												145.886	77.877
	75.6757	12.4734												146.306	78.1663
	76.0961	12.5072												146.727	78.4546
	76.5165	12.5413												147.147	78.7419
	76.9369	12.5757												147.568	79.0281
	77.3574	12.6104												147.988	79.3133
	77.7778	12.6454												148.408	79.5973
	78.1982	12.6806												148.829	79.8802
	78.6186	12.7162												149.249	80.162
	79.039	12.752												149.67	80.4427
	79.4595	12.7881												150.09	80.7221
	79.8799	12.8246												150.511	81.0004
	80.3003	12.8613												150.931	81.2775
	80.7207	12.8983												151.351	81.5534
	81.1411	12.9357												151.772	81.828
	81.5616	12.9733												152.192	82.1014
	81.982	13.0112												152.613	82.3735
	82.4024	13.0495												153.033	82.6443
	82.8228	13.088												153.453	82.9138
	83.2432	13.1269												153.874	83.1821
	83.6637	13.1661												154.294	83.449
	84.0841	13.2056												154.715	83.7145
	84.5045	13.2454												155.135	83.9787
	84.9249	13.2855												155.556	84.2416
	85.3453	13.3259												155.976	84.5031
	85.7658	13.3667												156.396	84.7632
	86.1862	13.4078												156.817	85.0219
	86.6066	13.4492												157.237	85.2791
	87.027	13.491												157.658	85.535
	87.4474	13.5331												158.078	85.7894
	87.8679	13.5755												158.498	86.0424
	88.2883	13.6182												158.919	86.294
	88.7087	13.6613												159.339	86.544
	89.1291	13.7047												159.76	86.7927
	89.5495	13.7485												160.18	87.0398
	89.97	13.7926												160.601	87.2854
	90.3904	13.837												161.021	87.5296
	90.8108	13.8818												161.441	87.7722
	91.2312	13.927												161.862	88.0134
	91.6517	13.9725												162.282	88.253
	92.0721	14.0183												162.703	88.4911
	92.4925	14.0645												163.123	88.7276
	92.9129	14.111												163.544	88.9627
	93.3333	14.1579												163.964	89.1962
	93.7538	14.2052												164.384	89.4281
	94.1742	14.2528												164.805	89.6585
	94.5946	14.3008												165.225	89.8874
	95.015	14.3491												165.646	90.1146
	95.4354	14.3978												166.066	90.3404
	95.8559	14.4469												166.486	90.5645
	96.2763	14.4964												166.907	90.7871
	96.6967	14.5462												167.327	91.0081
	97.1171	14.5964												167.748	91.2275
	97.5375	14.6469												168.168	91.4454
	97.958	14.6979												168.589	91.6617
	98.3784	14.7492												169.009	91.8764
	98.7988	14.8009												169.429	92.0895
	99.2192	14.8529												169.85	92.301
	99.6396	14.9054												170.27	92.511
	100.06	14.9582												170.691	92.7193
	100.48	15.0115												171.111	92.9261
	100.901	15.0651												171.532	93.1313
	101.321	15.1191												171.952	93.3349
	101.742	15.1735												172.372	93.5369
	102.162	15.2283												172.793	93.7374
	102.583	15.2835												173.213	93.9362
	103.003	15.3391												173.634	94.1335
	103.423	15.395												174.054	94.3292
	103.844	15.4514												174.474	94.5234
	104.264	15.5082												174.895	94.7159
	104.685	15.5654												175.315	94.9069
	105.105	15.623												175.736	95.0963
	105.526	15.681												176.156	95.2841
	105.946	15.7394												176.577	95.4704
	106.366	15.7982												176.997	95.6551
	106.787	15.8574												177.417	95.8383
	107.207	15.917												177.838	96.0199
	107.628	15.9771												178.258	96.2
	108.048	16.0375												178.679	96.3785
	108.468	16.0984												179.099	96.5555
	108.889	16.1597												179.52	96.7309
	109.309	16.2214												179.94	96.9048
	109.73	16.2835												180.36	97.0772
	110.15	16.3461												180.781	97.248
	110.571	16.409												181.201	97.4174
	110.991	16.4724												181.622	97.5852
	111.411	16.5362												182.042	97.7515
	111.832	16.6005												182.462	97.9164
	112.252	16.6652												182.883	98.0797
	112.673	16.7303												183.303	98.2416
	113.093	16.7958												183.724	98.4019
	113.514	16.8617												184.144	98.5608
	113.934	16.9281												184.565	98.7182
	114.354	16.9949												184.985	98.8742
	114.775	17.0622												185.405	99.0287
	115.195	17.1299												185.826	99.1818
	115.616	17.198												186.246	99.3334
	116.036	17.2666												186.667	99.4836
	116.456	17.3355												187.087	99.6323
	116.877	17.405												187.508	99.7797
	117.297	17.4749												187.928	99.9256
	117.718	17.5452												188.348	100.07
	118.138	17.6159												188.769	100.213
	118.559	17.6871												189.189	100.355
	118.979	17.7587												189.61	100.495
	119.399	17.8308												190.03	100.634
	119.82	17.9033												190.45	100.772
	120.24	17.9763												190.871	100.908
	120.661	18.0497												191.291	101.043
	121.081	18.1235												191.712	101.177
	121.502	18.1978												192.132	101.309
	121.922	18.2726												192.553	101.44
	122.342	18.3478												192.973	101.57
	122.763	18.4234												193.393	101.698
	123.183	18.4995												193.814	101.825
	123.604	18.576												194.234	101.951
	124.024	18.653												194.655	102.075
	124.444	18.7304												195.075	102.198
	124.865	18.8083												195.495	102.32
	125.285	18.8866												195.916	102.441
	125.706	18.9653												196.336	102.56
	126.126	19.0445												196.757	102.678
	126.547	19.1242												197.177	102.795
	126.967	19.2043												197.598	102.911
	127.387	19.2848												198.018	103.025
	127.808	19.3658												198.438	103.139
	128.228	19.4473												198.859	103.251
	128.649	19.5292												199.279	103.362
	129.069	19.6115												199.7	103.471
	129.489	19.6943												200.12	103.58
	129.91	19.7775												200.541	103.688
	130.33	19.8612												200.961	103.794
	130.751	19.9453												201.381	103.899
	131.171	20.0299												201.802	104.003
	131.592	20.1149												202.222	104.106
	132.012	20.2004												202.643	104.208
	132.432	20.2863												203.063	104.308
	132.853	20.3726												203.483	104.408
	133.273	20.4594												203.904	104.507
	133.694	20.5466												204.324	104.604
	134.114	20.6343												204.745	104.7
	134.535	20.7224												205.165	104.796
	134.955	20.8109												205.586	104.89
	135.375	20.8999												206.006	104.983
	135.796	20.9893												206.426	105.075
	136.216	21.0792												206.847	105.167
	136.637	21.1694												207.267	105.257
	137.057	21.2601												207.688	105.346
	137.477	21.3513												208.108	105.434
	137.898	21.4429												208.529	105.521
	138.318	21.5349												208.949	105.608
	138.739	21.6273												209.369	105.693
	139.159	21.7201												209.79	105.777
	139.58	21.8134												210.21	105.86
	140	21.9071												210.631	105.943
	140.42	22.0012												211.051	106.024
	140.841	22.0958												211.471	106.105
	141.261	22.1907												211.892	106.185
	141.682	22.2861												212.312	106.263
	142.102	22.3819												212.733	106.341
	142.523	22.4781												213.153	106.418
	142.943	22.5747												213.574	106.494
	143.363	22.6717												213.994	106.569
	143.784	22.7691												214.414	106.644
	144.204	22.867												214.835	106.717
	144.625	22.9652												215.255	106.79
	145.045	23.0638												215.676	106.862
	145.465	23.1628												216.096	106.933
	145.886	23.2623												216.517	107.003
	146.306	23.3621												216.937	107.072
	146.727	23.4623												217.357	107.141
	147.147	23.5628												217.778	107.208
	147.568	23.6638												218.198	107.275
	147.988	23.7652												218.619	107.342
	148.408	23.8669												219.039	107.407
	148.829	23.969												219.459	107.472
	149.249	24.0715												219.88	107.535
	149.67	24.1743												220.3	107.599
	150.09	24.2775												220.721	107.661
	150.511	24.3811												221.141	107.723
	150.931	24.4851												221.562	107.783
	151.351	24.5894												221.982	107.844
	151.772	24.694												222.402	107.903
	152.192	24.799												222.823	107.962
	152.613	24.9044												223.243	108.02
	153.033	25.0101												223.664	108.077
	153.453	25.1161												224.084	108.134
	153.874	25.2225												224.505	108.19
	154.294	25.3292												224.925	108.246
	154.715	25.4363												225.345	108.3
	155.135	25.5436												225.766	108.354
	155.556	25.6513												226.186	108.408
	155.976	25.7593												226.607	108.46
	156.396	25.8677												227.027	108.513
	156.817	25.9763												227.447	108.564
	157.237	26.0853												227.868	108.615
	157.658	26.1945												228.288	108.665
	158.078	26.3041												228.709	108.715
	158.498	26.414												229.129	108.764
	158.919	26.5241												229.55	108.812
	159.339	26.6345												229.97	108.86
	159.76	26.7453												230.39	108.908
	160.18	26.8563												230.811	108.954
	160.601	26.9676												231.231	109.001
	161.021	27.0791												231.652	109.046
	161.441	27.1909												232.072	109.091
	161.862	27.303												232.492	109.136
	162.282	27.4154												232.913	109.18
	162.703	27.528												233.333	109.223
	163.123	27.6408												233.754	109.266
	163.544	27.7539												234.174	109.308
	163.964	27.8672												234.595	109.35
	164.384	27.9808												235.015	109.391
	164.805	28.0946												235.435	109.432
	165.225	28.2086												235.856	109.473
	165.646	28.3228												236.276	109.512
	166.066	28.4373												236.697	109.552
	166.486	28.552												237.117	109.591
	166.907	28.6669												237.538	109.629
	167.327	28.7819												237.958	109.667
	167.748	28.8972												238.378	109.704
	168.168	29.0127												238.799	109.741
	168.589	29.1283												239.219	109.778
	169.009	29.2442												239.64	109.814
	169.429	29.3602												240.06	109.85
	169.85	29.4764												240.48	109.885
	170.27	29.5927												240.901	109.92
	170.691	29.7092												241.321	109.954
	171.111	29.8259												241.742	109.988
	171.532	29.9427												242.162	110.021
	171.952	30.0596												242.583	110.054
	172.372	30.1767												243.003	110.087
	172.793	30.294												243.423	110.119
	173.213	30.4113												243.844	110.151
	173.634	30.5288												244.264	110.182
	174.054	30.6464												244.685	110.213
	174.474	30.7641												245.105	110.244
	174.895	30.882												245.526	110.274
	175.315	30.9999												245.946	110.304
	175.736	31.1179												246.366	110.334
	176.156	31.236												246.787	110.363
	176.577	31.3542												247.207	110.392
	176.997	31.4725												247.628	110.42
	177.417	31.5908												248.048	110.448
	177.838	31.7092												248.468	110.476
	178.258	31.8277												248.889	110.503
	178.679	31.9462												249.309	110.53
	179.099	32.0648												249.73	110.557
	179.52	32.1835												250.15	110.583
	179.94	32.3021												250.571	110.609
	180.36	32.4208												250.991	110.635
	180.781	32.5396												251.411	110.66
	181.201	32.6583												251.832	110.685
	181.622	32.7771												252.252	110.71
	182.042	32.8959												252.673	110.734
	182.462	33.0147												253.093	110.759
	182.883	33.1334												253.514	110.782
	183.303	33.2522												253.934	110.806
	183.724	33.371												254.354	110.829
	184.144	33.4897												254.775	110.852
	184.565	33.6085												255.195	110.875
	184.985	33.7272												255.616	110.897
	185.405	33.8458												256.036	110.919
	185.826	33.9645												256.456	110.941
	186.246	34.0831												256.877	110.962
	186.667	34.2016												257.297	110.983
	187.087	34.3201												257.718	111.004
	187.508	34.4385												258.138	111.025
	187.928	34.5568												258.559	111.046
	188.348	34.6751												258.979	111.066
	188.769	34.7933												259.399	111.086
	189.189	34.9114												259.82	111.105
	189.61	35.0294												260.24	111.125
	190.03	35.1473												260.661	111.144
	190.45	35.2651												261.081	111.163
	190.871	35.3828												261.502	111.181
	191.291	35.5004												261.922	111.2
	191.712	35.6179												262.342	111.218
	192.132	35.7353												262.763	111.236
	192.553	35.8525												263.183	111.254
	192.973	35.9696												263.604	111.271
	193.393	36.0865												264.024	111.288
	193.814	36.2033												264.444	111.306
	194.234	36.32												264.865	111.322
	194.655	36.4365												265.285	111.339
	195.075	36.5528												265.706	111.355
	195.495	36.669												266.126	111.372
	195.916	36.785												266.547	111.388
	196.336	36.9009												266.967	111.403
	196.757	37.0165												267.387	111.419
	197.177	37.132												267.808	111.434
	197.598	37.2472												268.228	111.45
	198.018	37.3623												268.649	111.465
	198.438	37.4772												269.069	111.479
	198.859	37.5918												269.489	111.494
	199.279	37.7063												269.91	111.508
	199.7	37.8205												270.33	111.523
	200.12	37.9345												270.751	111.537
	200.541	38.0483												271.171	111.551
	200.961	38.1619												271.592	111.564
	201.381	38.2752												272.012	111.578
	201.802	38.3883												272.432	111.591
	202.222	38.5011												272.853	111.604
	202.643	38.6137												273.273	111.617
	203.063	38.726												273.694	111.63
	203.483	38.8381												274.114	111.643
	203.904	38.9499												274.535	111.655
	204.324	39.0614												274.955	111.668
	204.745	39.1727												275.375	111.68
	205.165	39.2837												275.796	111.692
	205.586	39.3944												276.216	111.704
	206.006	39.5048												276.637	111.716
	206.426	39.615												277.057	111.727
	206.847	39.7248												277.477	111.739
	207.267	39.8344												277.898	111.75
	207.688	39.9436												278.318	111.761
	208.108	40.0526												278.739	111.772
	208.529	40.1612												279.159	111.783
	208.949	40.2695												279.58	111.793
	209.369	40.3775												280	111.804
	209.79	40.4852												280.42	111.814
	210.21	40.5926												280.841	111.825
	210.631	40.6996												281.261	111.835
	211.051	40.8063												281.682	111.845
	211.471	40.9127												282.102	111.855
	211.892	41.0187												282.523	111.865
	212.312	41.1244												282.943	111.874
	212.733	41.2297												283.363	111.884
	213.153	41.3347												283.784	111.893
	213.574	41.4394												284.204	111.902
	213.994	41.5436												284.625	111.912
	214.414	41.6476												285.045	111.921
	214.835	41.7511												285.465	111.93
	215.255	41.8543												285.886	111.938
	215.676	41.9572												286.306	111.947
	216.096	42.0596												286.727	111.956
	216.517	42.1617												287.147	111.964
	216.937	42.2634												287.568	111.972
	217.357	42.3648												287.988	111.981
	217.778	42.4657												288.408	111.989
	218.198	42.5663												288.829	111.997
	218.619	42.6665												289.249	112.005
	219.039	42.7663												289.67	112.013
	219.459	42.8657												290.09	112.02
	219.88	42.9647												290.511	112.028
	220.3	43.0633												290.931	112.035
	220.721	43.1615												291.351	112.043
	221.141	43.2593												291.772	112.05
	221.562	43.3567												292.192	112.057
	221.982	43.4537												292.613	112.065
	222.402	43.5503												293.033	112.072
	222.823	43.6465												293.453	112.079
	223.243	43.7422												293.874	112.086
	223.664	43.8376												294.294	112.092
	224.084	43.9325												294.715	112.099
	224.505	44.0271												295.135	112.106
	224.925	44.1212												295.556	112.112
	225.345	44.2148												295.976	112.119
	225.766	44.3081												296.396	112.125
	226.186	44.4009												296.817	112.131
	226.607	44.4933												297.237	112.137
	227.027	44.5853												297.658	112.143
	227.447	44.6769												298.078	112.149
	227.868	44.768												298.498	112.155
	228.288	44.8587												298.919	112.161
	228.709	44.949												299.339	112.167
	229.129	45.0388												299.76	112.173
	229.55	45.1282												300.18	112.178
	229.97	45.2171												300.601	112.184
	230.39	45.3057												301.021	112.189
	230.811	45.3938												301.441	112.195
	231.231	45.4814												301.862	112.2
	231.652	45.5686												302.282	112.206
	232.072	45.6554												302.703	112.211
	232.492	45.7417												303.123	112.216
	232.913	45.8276												303.544	112.221
	233.333	45.913												303.964	112.226
	233.754	45.998												304.384	112.231
	234.174	46.0825												304.805	112.236
	234.595	46.1666												305.225	112.241
	235.015	46.2503												305.646	112.245
	235.435	46.3335												306.066	112.25
	235.856	46.4163												306.486	112.255
	236.276	46.4986												306.907	112.259
	236.697	46.5805												307.327	112.264
	237.117	46.6619												307.748	112.268
	237.538	46.7429												308.168	112.273
	237.958	46.8234												308.589	112.277
	238.378	46.9035												309.009	112.281
	238.799	46.9832												309.429	112.285
	239.219	47.0623												309.85	112.29
	239.64	47.1411												310.27	112.294
	240.06	47.2194												310.691	112.298
	240.48	47.2972												311.111	112.302
	240.901	47.3746												311.532	112.306
	241.321	47.4516												311.952	112.31
	241.742	47.5281												312.372	112.314
	242.162	47.6041												312.793	112.317
	242.583	47.6798												313.213	112.321
	243.003	47.7549												313.634	112.325
	243.423	47.8296												314.054	112.328
	243.844	47.9039												314.474	112.332
	244.264	47.9778												314.895	112.336
	244.685	48.0511												315.315	112.339
	245.105	48.1241												315.736	112.343
	245.526	48.1966												316.156	112.346
	245.946	48.2686												316.577	112.349
	246.366	48.3403												316.997	112.353
	246.787	48.4114												317.417	112.356
	247.207	48.4822												317.838	112.359
	247.628	48.5525												318.258	112.362
	248.048	48.6223												318.679	112.366
	248.468	48.6917												319.099	112.369
	248.889	48.7607												319.52	112.372
	249.309	48.8292												319.94	112.375
	249.73	48.8973												320.36	112.378
	250.15	48.965												320.781	112.381
	250.571	49.0322												321.201	112.384
	250.991	49.099												321.622	112.387
	251.411	49.1654												322.042	112.39
	251.832	49.2313												322.462	112.392
	252.252	49.2969												322.883	112.395
	252.673	49.3619												323.303	112.398
	253.093	49.4266												323.724	112.401
	253.514	49.4908												324.144	112.403
	253.934	49.5546												324.565	112.406
	254.354	49.618												324.985	112.408
	254.775	49.6809												325.405	112.411
	255.195	49.7435												325.826	112.413
	255.616	49.8056												326.246	112.416
	256.036	49.8673												326.667	112.418
	256.456	49.9285												327.087	112.421
	256.877	49.9894												327.508	112.423
	257.297	50.0498												327.928	112.426
	257.718	50.1099												328.348	112.428
	258.138	50.1695												328.769	112.43
	258.559	50.2287												329.189	112.433
	258.979	50.2875												329.61	112.435
	259.399	50.3458												330.03	112.437
	259.82	50.4038												330.45	112.439
	260.24	50.4614												330.871	112.441
	260.661	50.5186												331.291	112.443
	261.081	50.5753												331.712	112.446
	261.502	50.6317												332.132	112.448
	261.922	50.6876												332.553	112.45
	262.342	50.7432												332.973	112.452
	262.763	50.7984												333.393	112.454
	263.183	50.8532												333.814	112.456
	263.604	50.9075												334.234	112.458
	264.024	50.9615												334.655	112.46
	264.444	51.0151												335.075	112.461
	264.865	51.0684												335.495	112.463
	265.285	51.1212												335.916	112.465
	265.706	51.1736												336.336	112.467
	266.126	51.2257												336.757	112.469
	266.547	51.2774												337.177	112.471
	266.967	51.3287												337.598	112.472
	267.387	51.3796												338.018	112.474
	267.808	51.4301												338.438	112.476
	268.228	51.4803												338.859	112.477
	268.649	51.5301												339.279	112.479
	269.069	51.5795												339.7	112.481
	269.489	51.6286												340.12	112.482
	269.91	51.6773												340.541	112.484
	270.33	51.7256												340.961	112.485
	270.751	51.7736												341.381	112.487
	271.171	51.8212												341.802	112.489
	271.592	51.8684												342.222	112.49
	272.012	51.9153												342.643	112.492
	272.432	51.9618												343.063	112.493
	272.853	52.008												343.483	112.494
	273.273	52.0538												343.904	112.496
	273.694	52.0993												344.324	112.497
	274.114	52.1444												344.745	112.499
	274.535	52.1892												345.165	112.5
	274.955	52.2336												345.586	112.501
	275.375	52.2777												346.006	112.503
	275.796	52.3215												346.426	112.504
	276.216	52.3649												346.847	112.505
	276.637	52.408												347.267	112.507
	277.057	52.4507												347.688	112.508
	277.477	52.4931												348.108	112.509
	277.898	52.5352												348.529	112.51
	278.318	52.5769												348.949	112.512
	278.739	52.6183												349.369	112.513
	279.159	52.6594												349.79	112.514
	279.58	52.7001												350.21	112.515
	280	52.7406												350.631	112.516
	280.42	52.7807												351.051	112.518
	280.841	52.8205												351.471	112.519
	281.261	52.86												351.892	112.52
	281.682	52.8991												352.312	112.521
	282.102	52.938												352.733	112.522
	282.523	52.9765												353.153	112.523
	282.943	53.0148												353.574	112.524
	283.363	53.0527												353.994	112.525
	283.784	53.0903												354.414	112.526
	284.204	53.1276												354.835	112.527
	284.625	53.1646												355.255	112.528
	285.045	53.2014												355.676	112.529
	285.465	53.2378												356.096	112.53
	285.886	53.2739												356.517	112.531
	286.306	53.3097												356.937	112.532
	286.727	53.3453												357.357	112.533
	287.147	53.3805												357.778	112.534
	287.568	53.4155												358.198	112.535
	287.988	53.4501												358.619	112.536
	288.408	53.4845												359.039	112.537
	288.829	53.5186												359.459	112.538
	289.249	53.5524												359.88	112.538
	289.67	53.586												360.3	112.539
	290.09	53.6192												360.721	112.54
	290.511	53.6522												361.141	112.541
	290.931	53.6849												361.562	112.542
	291.351	53.7174												361.982	112.543
	291.772	53.7496												362.402	112.543
	292.192	53.7815												362.823	112.544
	292.613	53.8131												363.243	112.545
	293.033	53.8445												363.664	112.546
	293.453	53.8756												364.084	112.546
	293.874	53.9064												364.505	112.547
	294.294	53.937												364.925	112.548
	294.715	53.9674												365.345	112.549
	295.135	53.9974												365.766	112.549
	295.556	54.0273												366.186	112.55
	295.976	54.0568												366.607	112.551
	296.396	54.0862												367.027	112.552
	296.817	54.1153												367.447	112.552
	297.237	54.1441												367.868	112.553
	297.658	54.1727												368.288	112.554
	298.078	54.201												368.709	112.554
	298.498	54.2291												369.129	112.555
	298.919	54.257												369.55	112.555
	299.339	54.2846												369.97	112.556
	299.76	54.312												370.39	112.557
	300.18	54.3391												370.811	112.557
	300.601	54.3661												371.231	112.558
	301.021	54.3927												371.652	112.559
	301.441	54.4192												372.072	112.559
	301.862	54.4454												372.492	112.56
	302.282	54.4714												372.913	112.56
	302.703	54.4972												373.333	112.561
	303.123	54.5228												373.754	112.561
	303.544	54.5481												374.174	112.562
	303.964	54.5732												374.595	112.563
	304.384	54.5982												375.015	112.563
	304.805	54.6228												375.435	112.564
	305.225	54.6473												375.856	112.564
	305.646	54.6716												376.276	112.565
	306.066	54.6956												376.697	112.565
	306.486	54.7195												377.117	112.566
	306.907	54.7431												377.538	112.566
	307.327	54.7665												377.958	112.567
	307.748	54.7897												378.378	112.567
	308.168	54.8128												378.799	112.568
	308.589	54.8356												379.219	112.568
	309.009	54.8582												379.64	112.569
	309.429	54.8806												380.06	112.569
	309.85	54.9028												380.48	112.569
	310.27	54.9248												380.901	112.57
	310.691	54.9467												381.321	112.57
	311.111	54.9683												381.742	112.571
	311.532	54.9898												382.162	112.571
	311.952	55.011												382.583	112.572
	312.372	55.0321												383.003	112.572
	312.793	55.053												383.423	112.572
	313.213	55.0737												383.844	112.573
	313.634	55.0942												384.264	112.573
	314.054	55.1145												384.685	112.574
	314.474	55.1347												385.105	112.574
	314.895	55.1547												385.526	112.574
	315.315	55.1745												385.946	112.575
	315.736	55.1941												386.366	112.575
	316.156	55.2135												386.787	112.576
	316.577	55.2328												387.207	112.576
	316.997	55.2519												387.628	112.576
	317.417	55.2708												388.048	112.577
	317.838	55.2896												388.468	112.577
	318.258	55.3082												388.889	112.577
	318.679	55.3266												389.309	112.578
	319.099	55.3449												389.73	112.578
	319.52	55.363												390.15	112.578
	319.94	55.3809												390.571	112.579
	320.36	55.3987												390.991	112.579
	320.781	55.4163												391.411	112.579
	321.201	55.4337												391.832	112.58
	321.622	55.451												392.252	112.58
	322.042	55.4682												392.673	112.58
	322.462	55.4852												393.093	112.581
	322.883	55.502												393.514	112.581
	323.303	55.5187												393.934	112.581
	323.724	55.5352												394.354	112.582
	324.144	55.5516												394.775	112.582
	324.565	55.5678												395.195	112.582
	324.985	55.5839												395.616	112.582
	325.405	55.5999												396.036	112.583
	325.826	55.6157												396.456	112.583
	326.246	55.6313												396.877	112.583
	326.667	55.6468												397.297	112.583
	327.087	55.6622												397.718	112.584
	327.508	55.6774												398.138	112.584
	327.928	55.6925												398.559	112.584
	328.348	55.7075												398.979	112.584
	328.769	55.7223												399.399	112.585
	329.189	55.737												399.82	112.585
	329.61	55.7515												400.24	112.585
	330.03	55.7659												400.661	112.585
	330.45	55.7802												401.081	112.586
	330.871	55.7944												401.502	112.586
	331.291	55.8084												401.922	112.586
	331.712	55.8223												402.342	112.586
	332.132	55.8361												402.763	112.587
	332.553	55.8497												403.183	112.587
	332.973	55.8632												403.604	112.587
	333.393	55.8766												404.024	112.587
	333.814	55.8899												404.444	112.587
	334.234	55.903												404.865	112.588
	334.655	55.9161												405.285	112.588
	335.075	55.929												405.706	112.588
	335.495	55.9417												406.126	112.588
	335.916	55.9544												406.547	112.589
	336.336	55.967												406.967	112.589
	336.757	55.9794												407.387	112.589
	337.177	55.9917												407.808	112.589
	337.598	56.0039												408.228	112.589
	338.018	56.016												408.649	112.589
	338.438	56.028												409.069	112.59
	338.859	56.0399												409.489	112.59
	339.279	56.0517												409.91	112.59
	339.7	56.0633												410.33	112.59
	340.12	56.0749												410.751	112.59
	340.541	56.0863												411.171	112.591
	340.961	56.0976												411.592	112.591
	341.381	56.1089												412.012	112.591
	341.802	56.12												412.432	112.591
	342.222	56.131												412.853	112.591
	342.643	56.1419												413.273	112.591
	343.063	56.1528												413.694	112.592
	343.483	56.1635												414.114	112.592
	343.904	56.1741												414.535	112.592
	344.324	56.1846												414.955	112.592
	344.745	56.195												415.375	112.592
	345.165	56.2054												415.796	112.592
	345.586	56.2156												416.216	112.592
	346.006	56.2257												416.637	112.593
	346.426	56.2358												417.057	112.593
	346.847	56.2457												417.477	112.593
	347.267	56.2556												417.898	112.593
	347.688	56.2653												418.318	112.593
	348.108	56.275												418.739	112.593
	348.529	56.2846												419.159	112.593
	348.949	56.2941												419.58	112.594
	349.369	56.3035												420	112.594
	349.79	56.3128
	350.21	56.322
	350.631	56.3311
	351.051	56.3402
	351.471	56.3492
	351.892	56.358
	352.312	56.3668
	352.733	56.3756
	353.153	56.3842
	353.574	56.3928
	353.994	56.4012
	354.414	56.4096
	354.835	56.418
	355.255	56.4262
	355.676	56.4344
	356.096	56.4424
	356.517	56.4504
	356.937	56.4584
	357.357	56.4662
	357.778	56.474
	358.198	56.4817
	358.619	56.4894
	359.039	56.4969
	359.459	56.5044
	359.88	56.5119
	360.3	56.5192
	360.721	56.5265
	361.141	56.5337
	361.562	56.5409
	361.982	56.5479
	362.402	56.555
	362.823	56.5619
	363.243	56.5688
	363.664	56.5756
	364.084	56.5824
	364.505	56.589
	364.925	56.5957
	365.345	56.6022
	365.766	56.6087
	366.186	56.6152
	366.607	56.6216
	367.027	56.6279
	367.447	56.6341
	367.868	56.6403
	368.288	56.6465
	368.709	56.6525
	369.129	56.6586
	369.55	56.6645
	369.97	56.6704
	370.39	56.6763
	370.811	56.6821
	371.231	56.6878
	371.652	56.6935
	372.072	56.6992
	372.492	56.7047
	372.913	56.7103
	373.333	56.7157
	373.754	56.7212
	374.174	56.7265
	374.595	56.7319
	375.015	56.7371
	375.435	56.7423
	375.856	56.7475
	376.276	56.7526
	376.697	56.7577
	377.117	56.7627
	377.538	56.7677
	377.958	56.7726
	378.378	56.7775
	378.799	56.7823
	379.219	56.7871
	379.64	56.7919
	380.06	56.7966
	380.48	56.8012
	380.901	56.8058
	381.321	56.8104
	381.742	56.8149
	382.162	56.8194
	382.583	56.8238
	383.003	56.8282
	383.423	56.8326
	383.844	56.8369
	384.264	56.8411
	384.685	56.8454
	385.105	56.8495
	385.526	56.8537
	385.946	56.8578
	386.366	56.8619
	386.787	56.8659
	387.207	56.8699
	387.628	56.8738
	388.048	56.8777
	388.468	56.8816
	388.889	56.8855
	389.309	56.8893
	389.73	56.893
	390.15	56.8967
	390.571	56.9004
	390.991	56.9041
	391.411	56.9077
	391.832	56.9113
	392.252	56.9149
	392.673	56.9184
	393.093	56.9219
	393.514	56.9253
	393.934	56.9287
	394.354	56.9321
	394.775	56.9355
	395.195	56.9388
	395.616	56.9421
	396.036	56.9453
	396.456	56.9486
	396.877	56.9518
	397.297	56.9549
	397.718	56.9581
	398.138	56.9612
	398.559	56.9642
	398.979	56.9673
	399.399	56.9703
	399.82	56.9733
	400.24	56.9762
	400.661	56.9792
	401.081	56.9821
	401.502	56.9849
	401.922	56.9878
	402.342	56.9906
	402.763	56.9934
	403.183	56.9962
	403.604	56.9989
	404.024	57.0016
	404.444	57.0043
	404.865	57.007
	405.285	57.0096
	405.706	57.0122
	406.126	57.0148
	406.547	57.0173
	406.967	57.0199
	407.387	57.0224
	407.808	57.0249
	408.228	57.0273
	408.649	57.0298
	409.069	57.0322
	409.489	57.0346
	409.91	57.0369
	410.33	57.0393
	410.751	57.0416
	411.171	57.0439
	411.592	57.0462
	412.012	57.0484
	412.432	57.0507
	412.853	57.0529
	413.273	57.0551
	413.694	57.0572
	414.114	57.0594
	414.535	57.0615
	414.955	57.0636
	415.375	57.0657
	415.796	57.0678
	416.216	57.0698
	416.637	57.0719
	417.057	57.0739
	417.477	57.0758
	417.898	57.0778
	418.318	57.0798
	418.739	57.0817
	419.159	57.0836
	419.58	57.0855
	420	57.0874

## Sheet: Fig 3c-d
								WT		Stim1-/-;Stim2-/-
3c) (left panel)							3c) (right panel)	WT KDEL	WT Sec22b	Stim1-/-;Stim2-/- KDEL	Stim1-/-;Stim2-/- Sec22b			3d) (right panel)	Basal shCTR	+Tg shCTR	Basal shSec22b	+Tg shSec22b
								21.37	11.6	29.2	31.61				36.27	217.1	1.318	84.47
	WT		Stim1-/-;Stim2-/-					36.42	19.31	4.756	10.43				15.27	145.7	21.82	83.06
	WT KDEL	WT Sec22b	Stim1-/-;Stim2-/- KDEL	Stim1-/-;Stim2-/- Sec22b				23.88	11.48	42.5	11.15				2.029	67.08	0.3504	102.7
	0.304109	0.674773	0.177537	1.03622				16.07	18.09		10.09				32.79	128.2	4.484	41.35
	0.212968	0.782798	0.457481	0.546354				36.19	8.763						1.575	83.66	5.543	91.02
	0.268145	0.520415	0.200294	0.652161				39.75	7.417						7.104	75.48	-0.08081	53.11
	0.363881	0.816588		0.826571				16.21	3.449						-0.676	83.43	10.98	85.44
	0.287726	1.18904		0.637873				23.58	9.688						0.4976	32.75	8.598	61.22
	0.213888	3.31499							4.66						12.72	116.9	2.682	46.4
	0.326912	0.331473							11.74						0.3719	58.26	19.45	92.16
		1.00166							23.35						3.305	53.57	27.26	76.42
		1.56073													0.6949	71.56	16.36	55.83
		0.515039						Table Analyzed	DATA Slope
		1.34161						Data sets analyzed	A-D
	Brown-Forsythe ANOVA test							ANOVA summary							Brown-Forsythe ANOVA test
	F* (DFn, DFd)	7,760 (3,000, 12,57)						F	4.367						F* (DFn, DFd)	28,53 (3,000, 16,93)
	P value	0.0034						P value	0.0142						P value	<0,0001		Number of families	1
	P value summary	**						P value summary	*						P value summary	****		Number of comparisons per family	2
	Significant diff. among means (P < 0.05)?	Yes						Significant diff. among means (P < 0.05)?	Yes						Significant diff. among means (P < 0.05)?	Yes		Alpha	0.05
								R squared	0.3629
	Welch's ANOVA test														Welch's ANOVA test			Unpaired t with Welch's correction	Mean Diff,	95,00% CI of diff,	Below threshold?	Summary	Individual P Value
	W (DFn, DFd)	10,01 (3,000, 6,439)						Brown-Forsythe test							W (DFn, DFd)	40,89 (3,000, 22,70)		Basal shCTR vs. Basal shSec22b	-0.5678	-10,10 to 8,961	No	ns	0.9023	A-B
	P value	0.0079						F (DFn, DFd)	1.185 (3, 23)						P value	<0,0001		+Tg shCTR vs. +Tg shSec22b	21.71	-11,84 to 55,25	No	ns	0.1874	C-D
	P value summary	**						P value	0.3374						P value summary	****
	Significant diff. among means (P < 0.05)?	Yes						P value summary	ns						Significant diff. among means (P < 0.05)?	Yes		Test details	Mean 1	Mean 2	Mean Diff,	SE of diff,	n1	n2	t	DF
								Are SDs significantly different (P < 0.05)?	No									Basal shCTR vs. Basal shSec22b	9.329	9.897	-0.5678	4.568	12	12	0.1243	20.02
	Data summary							Bartlett's test							Data summary			+Tg shCTR vs. +Tg shSec22b	94.47	72.77	21.71	15.69	12	12	1.384	14.46
	Number of treatments (columns)	4						Bartlett's statistic (corrected)							Number of treatments (columns)	4
	Number of values (total)	26						P value							Number of values (total)	48
								P value summary
	Number of families	1						Are SDs significantly different (P < 0.05)?
	Number of comparisons per family	2
	Alpha	0.05						ANOVA table	SS	DF	MS	F (DFn, DFd)	P value
								Treatment (between columns)	1193	3	397.5	F (3, 23) = 4.367	P=0.0142
	Unpaired t with Welch's correction	Mean Diff,	95,00% CI of diff,	Below threshold?	Summary	P value		Residual (within columns)	2094	23	91.03
	WT vs. WT Sec22b	-0.8129	-1,369 to -0,2569	Yes	**	0.0085		Total	3286	26					A-C
	DKO vs. DKO Sec22b	-0.4614	-0,7786 to -0,1442	Yes	*	0.0131									B-D
								Data summary
	Test details	Mean 1	Mean 2	Mean Diff,	SE of diff,			Number of treatments (columns)	4						n2	t	DF
	WT vs. WT Sec22b	0.2825	1.095	-0.8129	0.25			Number of values (total)	27						11	3.252	10.14
	DKO vs. DKO Sec22b	0.2784	0.7398	-0.4614	0.1249										5	3.694	5.213
								Column B	WT Sec22B
								vs.	vs.
								Column A	WT ER
								Unpaired t test
								P value	0.0006
								P value summary	***
								Significantly different (P < 0.05)?	Yes
								One- or two-tailed P value?	Two-tailed
								t, df	t=4.168093, df=17
								How big is the difference?
								Mean of column A	26.6837
								Mean of column B	11.777
								Difference between means (B - A) ± SEM	-14.90675 ± 3.576396
								95% confidence interval	-22.45229 to -7.361215
								R squared (eta squared)	0.505426
								F test to compare variances
								F, DFn, Dfd	2.326653, 7, 10
								P value	0.2187
								P value summary	ns
								Significantly different (P < 0.05)?	No
								Data analyzed
								Sample size, column A	8
								Sample size, column B	11
								Table Analyzed	DATA Slope
									Stim1-/-;Stim2-/-
								Column D	Sec22B
								vs.	vs.
								Column C	ER
								Unpaired t test
								P value	0.4126
								P value summary	ns
								Significantly different (P < 0.05)?	No
								One- or two-tailed P value?	Two-tailed
								t, df	t=0.8802935, df=6
								How big is the difference?
								Mean of column C	25.4853
								Mean of column D	16.834
								Difference between means (D - C) ± SEM	-8.651333 ± 9.827783
								95% confidence interval	-32.69905 to 15.39639
								R squared (eta squared)	0.11438
								F test to compare variances
								F, DFn, Dfd	4.146156, 2, 4
								P value	0.2118
								P value summary	ns
								Significantly different (P < 0.05)?	No
								Data analyzed
								Sample size, column C	3
								Sample size, column D	5
								Adjusted P Value
								0.0054
								0.4023
								N1	N2	t	DF
								8	11	3.362	23
								3	5	1.242	23

## Sheet: Fig 3d 
3d) left
	shCTR	Time (sec)	Cv-1	Cv-2	Cv-3	Cv-4	Cv-5	Cv-6	Cv-7	Cv-8	Cv-9	Cv-10	Cv-11	Cv-12	Cv-13			shSec22b	Time (sec)	Cv-1	Cv-2	Cv-3	Cv-4	Cv-5	Cv-6	Cv-7	Cv-8	Cv-9	Cv-10	Cv-11	Cv-12
		0	41.5	10	1.66667	39	1.5	9.2	0.666667	0.666667	12	0.75	3.4	0.666667	6.25				0	0	20.5	0	5.5	4	2	9.5	3.5	2	17	19	16
		5	43.5	12	1.33333	38.3333	0.5	7.8	0.666667	0.333333	12	1.25	3.4	0.333333	5.25				5	0	23.5	0	6	5	1.5	9.5	7.5	2	17	29	15
		9.9999	39	13	1	37.6667	2	7.8	0.333333	0.333333	14.5	1	3.8	0.333333	5				9.9999	0	22.5	0	6	6	2	8.5	11.5	3	18	23	20
		14.9999	42.5	11	1.66667	35.6667	1	7.8	1	1	14	1	4.4	0.333333	4				14.9999	1	25.5	0	6	5	1.5	10.5	9.5	2	17	28	21
		19.9999	39	11	1.66667	37.3333	2	9.2	0.666667	0	11.5	1.25	3.6	0.666667	4.25				19.9999	1	23.5	0	5.25	6	1.5	10.5	8.5	2	16	33	19
		24.9999	42.5	12	1.33333	34.3333	1	8.2	0.666667	0.333333	13	2.25	4.2	0.666667	3.75				24.9999	0	23.5	0	5.5	6	3	8.5	8.5	2	16	35	16
		29.9998	42	11	1	33.6667	4	8	0.333333	0.333333	13.5	0.5	4.4	0.666667	3.75				29.9998	1	19	0	6	8	2.5	8.5	7.5	3	21	32	17
		34.9998	37	14	1.66667	29.6667	2.5	8.4	1	1	11	1	4	0.333333	3.25				34.9998	0	20	0	6.5	7	3	11.5	12	2	15	28	18
		39.9998	38.5	14	1.66667	32.6667	4.5	9.4	1	0	12.5	1.25	4.2	0.333333	3				39.9998	0	26.5	1	6.5	5	3	8	10	3	18	25	11
		44.9997	40	14	1.66667	32.3333	1.5	9	0	0.666667	10	2	5.2	0	4.25				44.9997	0	21.5	0	6.75	6	3	10.5	7.5	3	23	30	15
		49.9997	38.5	18	1.66667	30	1.5	8.6	0	0.666667	12	2.25	3.6	0.666667	3.75				49.9997	0	27.5	1	7	4	2	9.5	10.5	4	21	27	24
		54.9997	21.5	17	1.66667	34.6667	2.5	8.8	0.333333	0	10	1.5	3.8	0.333333	3.25				54.9997	0	19	0	6.75	10	3.5	11	7.5	3	26	27	18
		59.9996	27.5	15	3.66667	22.6667	1.5	7	0.333333	0	13.5	0	0	0.666667	3				59.9996	0	22	0	4.5	5	1.5	14	0.5	0	5	25	9
		64.9996	28	12	4.66667	27	0	6.8	0.333333	0	11	0.5	0.6	0.333333	3.75				64.9996	0	22	0	5.5	4	2.5	12.5	5.5	2	18	18	15
		69.9996	15.5	18	4.33333	29	1	5.4	0.333333	0	13.5	1.25	1.8	0.666667	4.75				69.9996	0	19	0	6	7	2	10.5	11.5	3	23	33	25
		74.9996	33.5	17	5.33333	30.3333	29	7.6	1	0	13	2.25	2.4	1.33333	4.5				74.9996	0	20.5	0	6.25	9	2	12.5	12.5	4	23	41	25
		79.9995	36.5	20	7	29.3333	58.5	8.6	0.666667	0.333333	14.5	1.75	2.8	0.666667	4				79.9995	0	24	2	6.5	8	2	9	12.5	4	36	67	33
		84.9995	39	20	11.3333	29.6667	81.5	8.4	0.666667	0.666667	12	3.25	3.2	0	3.5				84.9995	0	21.5	2	8.25	5	3	13	17	5	34	72	36
		89.9995	44	25	12.6667	31.6667	77.5	9	1.33333	0.666667	13	5.75	3	1	4.5				89.9995	0	34	7	9.5	10	3.5	16	19.5	8	31	84	45
		94.9994	43	24	16.6667	32	101	8	1.66667	0.333333	13.5	5.75	3.6	1	4.25				94.9994	1	39.5	6	11	10	3	15.5	22	10	34	78	47
		99.9994	47	30	27.3333	32	94.5	9.2	3.66667	1	12.5	8.75	5	0.666667	4.5				99.9994	0	47	7	14.25	15	5	14.5	21	12	42	93	41
		104.999	47	35	30.6667	36.3333	102	8.6	2.66667	1.33333	14.5	11.5	5.2	0.666667	4				104.999	0	50	11	14.75	16	4.5	16	23	12	32	87	51
		109.999	53	37	40	33.6667	95.5	11.4	4.66667	2	14.5	16.75	5.8	1.33333	3.5				109.999	1	59.5	18	17.25	21	6	18	28.5	18	33	79	52
		114.999	57.5	44	49.6667	38.6667	95.5	11.6	5.33333	3.33333	14.5	18.75	7.4	1.33333	4				114.999	2	67.5	22	20.75	23	6.5	18.5	29.5	19	36	88	54
		119.999	65.5	51	53.6667	40.3333	86.5	15.6	8.66667	3	15	20	9.2	2.66667	3.25				119.999	1	50	28	23.5	24	7	22.5	33.5	23	39	94	61
		124.999	68	64	57.3333	45.6667	92	14.8	11.3333	4	14.5	25.25	11.2	4	4				124.999	2	67	33	25	32	11	24	35	20	36	94	48
		129.999	72	62	67.3333	45	88	19.4	13.6667	4.33333	16	30.5	11.4	5	3.75				129.999	2	84	44	28	42	13	31	41.5	24	39	77	49
		134.999	80.5	70	72.3333	46	86.5	18.8	18.3333	4.66667	16	32.25	14.4	6	4.25				134.999	0	90	44	27.5	47	18	39.5	39.5	28	42	84	55
		139.999	90	87	64	45.3333	86.5	23.2	27	5.66667	21.5	31	17.4	9.33333	3.25				139.999	2	84	65	29.5	51	20.5	39	54	39	51	80	52
		144.999	101.5	105	63	50.6667	90	28.8	31.3333	8	26.5	37.5	18.8	10	3				144.999	2	89	59	31.25	62	18	46	55.5	39	49	77	52
		149.999	107.5	116	70.3333	58.3333	84	30	31.6667	7	24	38.5	22.6	11.3333	4.5				149.999	1	72	80	34	62	23	61	58.5	37	49	83	55
		154.999	117.5	114	69.6667	60.6667	85.5	32.4	37	9.66667	27.5	41.75	24.8	14.3333	3.75				154.999	3	92.5	86	32.75	67	22	56	60.5	53	48	70	57
		159.999	126	137	70.3333	66.3333	85	34.4	36.3333	11.6667	32	44.25	27.4	19.6667	3.5				159.999	3	91.5	87	38.75	73	23.5	70.5	61.5	38	50	75	51
		164.999	137	129	73.6667	68	88	35.8	43	14.3333	39	45.25	30.6	20.3333	4.25				164.999	4	99	88	34	80	29.5	70.5	65	54	60	78	58
		169.999	141.5	149	69.3333	72.6667	86.5	38.6	46.3333	16.3333	37	49	34.6	21	3.25				169.999	4	93.5	97	32.5	78	29.5	84	68	40	61	79	61
		174.999	154.5	164	68.3333	80.6667	85.5	39.6	48.6667	17.6667	55	49.5	36.8	29.6667	3.75				174.999	4	94.5	99	32.75	83	33.5	78	66	62	67	76	63
		179.999	154.5	160	66.3333	89	87	40	52	18	52.5	54	41.8	34	3.5				179.999	4	71	105	41.5	87	35	85	69	39	68	73	53
		184.999	165	157	64.3333	97	87.5	45.2	55	20.3333	66	54.75	46	41.3333	3.75				184.999	5	98.5	116	35.25	89	34.5	79.5	65.5	60	71	75	64
		189.999	191	159	61.6667	102.333	84.5	45.2	57.3333	20.3333	68.5	57	46.4	43.3333	3.25				189.999	4	86.5	109	38.25	95	34	95.5	62	45	74	73	56
		194.999	193	150	66.3333	104.667	82.5	48	57.3333	24.6667	80	61.5	50	48.3333	4.25				194.999	10	71	101	37.5	90	35	78.5	70.5	55	74	80	53
		199.999	209.5	174	61	112.333	81	51.2	64.3333	24.6667	81	59.25	49.4	56	4.75				199.999	9	86.5	107	35.5	85	34.5	95	62.5	48	79	72	53
		204.999	196.5	134	58.3333	115	77.5	54.4	73.6667	31.3333	94.5	59	50.4	54.3333	4.75				204.999	7	71	105	35.75	93	37.5	85.5	63	57	83	70	53
		209.999	208.5	158		122.333	82	59	66.6667	29.6667	94.5	60	54.2	62.6667	3.75				209.999	10	86.5	103	41.5	85	37.5	105	62.5	51	88	74	54
		214.999	216	135		124.333	80.5	63.4	73.3333	30.3333	110	61.25	56.2	65.6667	3.75				214.999	14	84.5	113	37.5	90	34.5	84	60.5	57	95	70	57
		219.999	224.5	154		127.333	82.5	69	75.6667	29.6667	100	61	54.6	66.3333	3.25				219.999	17	90.5	116	35.5	99	40.5	92	59	51	91	70	69
		224.999	211	146		132	80	68.6	82	34.3333	107.5	61.25	56.6	72.6667	4				224.999	25	80	107	38.25	95	45	85	63	49	102	73
		229.999	235.5	149		128.333	77.5	70.8	81.3333	33.3333	106.5	61.75	56	71.6667	3.25				229.999	25	84	109	39.5	100	46	90.5	59	49	100	71
		234.999	223	151		128.333	81.5	69.6	83	34.6667	130.5	62.25	55.2	72.6667	3.25				234.999	30	70	113	38	89	46	86	63	47	100	78
		239.999	236	149		130	78	70.4	82.3333	36.3333	106	61	51.6	68.6667	4.25				239.999	40	89.5	106	43.25	97	45.5	89	63	38	98	67
		244.999	232	143		127.667	78.5	71.6	83	34.6667	127	58.5	54.2	69	3.75				244.999	49	90	105	36.75	88	48	88	63.5	39	106	75
		249.999	217	136		126.333	79	73	88.6667	34.6667	107	61	55	68.3333	4				249.999	59	85.5	105	44.25	92	43.5	81.5	58.5	42	90	79
		254.999	234	138		128.667	84	73.2	84	33	132	58.5	53.2	67.3333	4.5				254.999	66	89	106	50.5	80	45.5	84.5	61	60	98	74
		259.998	221	154		122.667	81	74.6	90.6667	33.3333	106	60.5	54.2	71.6667	3.25				259.998	66	83	97	41.5	95	48.5	85	56.5	53	87	63
		264.998	228.5	153		127	77.5	73.8	85	33.3333	127.5	56.75	52.2	72.6667	4.5				264.998	79	64	97	41.75	85	48.5	83.5	57.5	39	90	75
		269.998	219	164		125.333	77	72.2	84.6667	33.3333	110	62.25	52.8	71	4				269.998	78	58	94	39.75	92	48	82	56	30	91	74
		274.998	222.5	139		126	74	73.4	88.6667	30	118	56.75	53.4	70	4.5				274.998	89	84	97	41.5	86	51.5	81.5	62	31	92	74
		279.998	214.5	162		125.333	73.5	75.4	86	30.3333	125.5	56	52.8	68.6667	3.75				279.998	82	83.5	100	45.25	85	51.5	79.5	60.5	51	95	61
		284.998	213	133		124.667	73	72	78.6667	31.3333	112	53	50.8	68.6667	3.75				284.998	75	79	97	43	85	53.5	81	67.5	31	91	70
		289.998	218.5	147		122.667	76	71.4	81.3333	28.6667	112.5	58.25	51.8	72.6667	4.5				289.998	85	79.5	89	44.25	93	54	80.5	54.5	31	81	77
		294.998	208.5	123		125.333	74.5	71	78	31.3333	112.5	50.75	51.6	72.3333	5.25				294.998	76	83	92	44.5	84	52.5	81.5	61	44	81	75
		299.998	219	122		127.667	75.5	72.6	76.3333	28	111.5	52.75	49.2	68.6667	5				299.998	84	77	86	44.25	97	51	75.5	47	57	74	80
		304.998	199	152					72	32.6667	109.5	48.75	48.2	71.6667	3.75				304.998	83	84.5	90	45	85	54.5	79	56	49	78	73
		309.998	220	148					76	31	112.5	52.25			5				309.998	82	75	101	40.5	101	56.5	82	45	30	79	69
		314.998	199.5	137											4.25				314.998
		319.998	213	145											3				319.998
		324.998	211	130											1.75				324.998
		329.998	211	140											3				329.998
		334.998	194	133											6				334.998
		339.998	209.5	132											4.25				339.998
		344.998	193.5	135											4.5				344.998
		349.998	202	126											5.25				349.998
		354.998													4.75				354.998
		359.998													4.25				359.998
		364.998													5.75				364.998
		369.998													5.5				369.998
		374.998													5.5				374.998
		379.998													5				379.998
		384.998													6				384.998
		389.998													4				389.998
		394.998													5				394.998
		399.998													5.5				399.998
		404.998													5.5				404.998
		409.998													5.25				409.998
		414.998													5.5				414.998
		419.998													6				419.998
		424.997													6.25				424.997
		429.997													6.5				429.997
		434.997													6.5				434.997
		439.997													7.25				439.997
		444.997													8.5				444.997
		449.997													8.5				449.997
		454.997													7.25				454.997
		459.997													7.25				459.997
		464.997													7				464.997
		469.997													7.25				469.997
		474.997													8.5				474.997
		479.997													9				479.997
		484.997													8.75				484.997
		489.997													8.75				489.997
		494.997													10				494.997
		499.997													9.5				499.997
		504.997													11				504.997
		509.997													9.25				509.997
		514.997													11				514.997
		519.997													12.5				519.997
		524.997													14				524.997
		529.997													13.75				529.997
		534.997													13				534.997
		539.997													14.25				539.997
		544.997													15.25				544.997
		549.997													15.75				549.997
		554.997													15.5				554.997
		559.997													18.5				559.997
		564.997													15.25				564.997
															19.75
															17.75				row statistics		Time (sec)	MEF-shSec22b-Comb
															21.75							Mean	SEM	N
															19.75						0	8.25	2.24663	12
															21.75						5	9.66667	2.75195	12
															20.25						9.9999	10.0417	2.52072	12
															23.25						14.9999	10.5833	2.87217	12
															20.75						19.9999	10.5208	2.99407	12
															24.25						24.9999	10.3333	3.05464	12
															22.25						29.9998	10.4583	2.81666	12
															26.25						34.9998	10.25	2.5417	12
															22.5						39.9998	9.75	2.58455	12
															28.25						44.9997	10.5208	2.82582	12
															26.75						49.9997	11.4583	3.03169	12
															29						54.9997	10.9792	2.73523	12
															27						59.9996	7.20833	2.51545	12
															29.25						64.9996	8.75	2.27178	12
															27.5						69.9996	11.6667	3.15168	12
															31						74.9996	12.9792	3.57422	12
															28						79.9995	17	5.74028	12
															31.5						84.9995	18.0625	6.01278	12
															32						89.9995	22.2917	6.84611	12
															36.75						94.9994	23.0833	6.57499	12
															32.5						99.9994	25.9792	7.53844	12
															31.25						104.999	26.4375	7.20402	12
															37.75						109.999	29.2708	6.65872	12
															34.75						114.999	32.2292	7.33967	12
															37.75						119.999	33.875	7.24441	12
															35						124.999	35.5833	7.17472	12
															38.75						129.999	39.5417	6.77603	12
															34						134.999	42.875	7.29028	12
															41						139.999	47.25	6.76933	12
															35.75						144.999	48.3125	6.90446	12
															40						149.999	51.2917	6.94744	12
															42						154.999	53.9792	7.33405	12
															43.5						159.999	55.2292	7.614	12
															40.25						164.999	60	7.75891	12
															40						169.999	60.625	8.27375	12
															39.25						174.999	63.2292	7.96485	12
															44.25						179.999	60.875	7.97632	12
															40.75						184.999	66.1042	8.73535	12
															45						189.999	64.3542	8.81461	12
															41.5						194.999	62.9583	7.4624	12
															45.75						199.999	63.9167	8.31798	12
															42						204.999	63.3958	7.95164	12
															44.25						209.999	66.5	8.32393	12
															41						214.999	66.4167	8.2604	12
															47.5						219.999	69.2083	8.54898	12
															42.5						224.999	69.2955	8.25426	11
															43.25						229.999	70.2727	8.54437	11
															43.5						234.999	69.0909	8.08979	11
															44.5						239.999	70.5682	7.88814	11
															42.25						244.999	71.6591	7.74452	11
															42.75						249.999	70.9318	6.71194	11
															42.5						254.999	74.0455	5.8502	11
															41.75						259.998	70.5	5.91224	11
															46						264.998	69.1136	6.06568	11
															42						269.998	67.5227	6.73968	11
															47.25						274.998	71.7727	6.66004	11
															42						279.998	72.2045	5.72086	11
															44.75						284.998	70.2727	6.14202	11
															41.5						289.998	69.8864	6.15384	11
															46.75						294.998	70.4091	5.11229	11
															40.5						299.998	70.25	5.30662	11
															46.5						304.998	70.6364	4.91384	11
															41.25						309.998	69.1818	7.12686	11
															47.5
															40.25						Boltzmann sigmoidal
															47.25						Best-fit values
															41.5						Bottom	8.031
															44.75						Top	70.41
															41.25						V50	128.5
															45						Slope	26.2
															42.25						95% CI (profile likelihood)
															46.5						Bottom	3,279 to 11,92
															40.75						Top	67,51 to 73,65
															44.25						V50	120,5 to 136,2
															42.5						Slope	19,91 to 34,36
															43.75						Goodness of Fit
															44.25						Degrees of Freedom	734
															45.5						R squared	0.5877
															45.25						Sum of Squares	322777
															45.25						Sy.x	20.97
															42.25
															48.25						Number of points
															45.25						# of X values	738
															45.25						# Y values analyzed	738
															43
															44.5
															43.75
															45.25
															41.75
															47.25
															42.5
															46.75
															43.25
															43
															43.75
															46.5
															43
															45.75
															42
															47.25
															42
															48.5
															42.75
															47.25
															44.75
															47.75
															42.75
															47.5
															48.25
															42.5
															49.5
															41.25
															48.5
															41.25
															46.25
															41
															45.25
															41.5
															45.5
															39.75
															45.5
															39.25
															42.5
															39
															44
															39.25
															43
															47.25
															44.5
															41
															39.75
															44.5
															39
															44.75
															37.75
															41.75
															38
															43.25
															39.75
															43.5
															39.25
															41
															37.5
															43
															37.25
															43.5
															38.75
															44
															38.25
															45
															38
															44
															38
															37.5
															43.75
															39
															40.75
															37
															41
															36
															42.25
															35
															43.5
															35.5
															40
															36
															35.75
															39
															36
															41.5
															34.25
															39
															35.25
															40
															37
															41.25
															37.75
															40.25
															36.5
															35.75
															37
															33.75
															37.25
															33.75
															38
															35.25
															34.5
															34.75
															33.5
															35.75
															34.5
															36.75
															34.25
															36.25
															35
															36.75
															35.5
															34.75
															35
															35.5
															34.5
															34.75
															37.25
															33.5
															37
															33.75
															34
															32.75
															34.5
															33.5
															31.75
															33
															37.5
															33
															36
															33.5
															34.25
															33
															30.75
															35.25
															35
															34.75
															36.5
															37.75
															39
															38.5
															37
															37.75
															36.75
															31.25
															36.25
															34.5
															28
															33.25
															27.75
															27.5
															32.5
															27.75
															27.75
															32
															29
															32.25
															28
															31.75
															28
															33
															29
															32.75
															27.75
Row stats		Time (sec)	MEF-shCTR-Comb
			Mean	SEM	N
		0	9.78974	3.90884	13
		5	9.74615	4.01845	13
		9.9999	9.67436	3.76295	13
		14.9999	9.64359	3.83093	13
		19.9999	9.39487	3.70852	13
		24.9999	9.55641	3.77117	13
		29.9998	9.47308	3.71192	13
		34.9998	8.83205	3.26334	13
		39.9998	9.46282	3.46986	13
		44.9997	9.27821	3.5427	13
		49.9997	9.32308	3.42713	13
		54.9997	8.10385	2.9014	13
		59.9996	7.29487	2.60637	13
		64.9996	7.30641	2.73501	13
		69.9996	7.34872	2.48368	13
		74.9996	11.3269	3.39072	13
		79.9995	14.2038	4.90507	13
		84.9995	16.3987	6.36717	13
		89.9995	17.6218	6.20646	13
		94.9994	19.5974	7.7	13
		99.9994	21.2397	7.30442	13
		104.999	23.0359	7.87275	13
		109.999	24.5474	7.55001	13
		114.999	27.0449	7.85458	13
		119.999	28.7987	7.66001	13
		124.999	32.0064	8.2462	13
		129.999	33.7218	8.19822	13
		134.999	36.1564	8.5802	13
		139.999	39.3218	8.88846	13
		144.999	44.1615	9.82422	13
		149.999	46.5974	10.396	13
		154.999	49.1179	10.4786	13
		159.999	53.3756	11.5891	13
		164.999	56.0179	11.5145	13
		169.999	58.8551	12.4252	13
		174.999	64.1269	13.3412	13
		179.999	65.5872	13.0714	13
		184.999	69.4769	13.1559	13
		189.999	72.2962	14.5346	13
		194.999	74.6603	14.0243	13
		199.999	79.1103	15.7599	13
		204.999	77.209	13.6345	13
		209.999	83.4403	16.2352	12
		214.999	84.9806	16.005	12
		219.999	87.3208	16.993	12
		224.999	87.9958	15.8493	12
		229.999	89.5806	17.4116	12
		234.999	91.2472	16.9463	12
		239.999	89.4653	17.46	12
		244.999	90.2403	17.2977	12
		249.999	87.5	15.8554	12
		254.999	90.8667	17.4217	12
		259.998	89.4069	16.5418	12
		264.998	90.9792	17.3456	12
		269.998	89.6319	16.8325	12
		274.998	88.0181	16.5783	12
		279.998	89.4819	16.8966	12
		284.998	84.4903	15.8789	12
		289.998	87.1069	16.4434	12
		294.998	83.675	15.3501	12
		299.998	84.0181	16.1416	12
		304.998	81.9481	20.5335	9
		309.998	92.1071	28.0587	7
		314.998	113.583	57.5671	3
		319.998	120.333	61.8636	3
		324.998	114.25	60.9164	3
		329.998	118	61.0437	3
		334.998	111	55.3745	3
		339.998	115.25	59.8395	3
		344.998	111	55.8637	3
		349.998	111.083	57.2844	3
		354.998	4.75	0	1
		359.998	4.25	0	1
		364.998	5.75	0	1
		369.998	5.5	0	1
		374.998	5.5	0	1
		379.998	5	0	1
		384.998	6	0	1
		389.998	4	0	1
		394.998	5	0	1
		399.998	5.5	0	1
		404.998	5.5	0	1
		409.998	5.25	0	1
		414.998	5.5	0	1
		419.998	6	0	1
		424.997	6.25	0	1
		429.997	6.5	0	1
		434.997	6.5	0	1
		439.997	7.25	0	1
		444.997	8.5	0	1
		449.997	8.5	0	1
		454.997	7.25	0	1
		459.997	7.25	0	1
		464.997	7	0	1
		469.997	7.25	0	1
		474.997	8.5	0	1
		479.997	9	0	1
		484.997	8.75	0	1
		489.997	8.75	0	1
		494.997	10	0	1
		499.997	9.5	0	1
		504.997	11	0	1
		509.997	9.25	0	1
		514.997	11	0	1
		519.997	12.5	0	1
		524.997	14	0	1
		529.997	13.75	0	1
		534.997	13	0	1
		539.997	14.25	0	1
		544.997	15.25	0	1
		549.997	15.75	0	1
		554.997	15.5	0	1
		559.997	18.5	0	1
		564.997	15.25	0	1
			19.75	0	1
			17.75	0	1
			21.75	0	1
			19.75	0	1
			21.75	0	1
			20.25	0	1
			23.25	0	1
			20.75	0	1
			24.25	0	1
			22.25	0	1
			26.25	0	1
			22.5	0	1
			28.25	0	1
			26.75	0	1
			29	0	1
			27	0	1
			29.25	0	1
			27.5	0	1
			31	0	1
			28	0	1
			31.5	0	1
			32	0	1
			36.75	0	1
			32.5	0	1
			31.25	0	1
			37.75	0	1
			34.75	0	1
			37.75	0	1
			35	0	1
			38.75	0	1
			34	0	1
			41	0	1
			35.75	0	1
			40	0	1
			42	0	1
			43.5	0	1
			40.25	0	1
			40	0	1
			39.25	0	1
			44.25	0	1
			40.75	0	1
			45	0	1
			41.5	0	1
			45.75	0	1
			42	0	1
			44.25	0	1
			41	0	1
			47.5	0	1
			42.5	0	1
			43.25	0	1
			43.5	0	1
			44.5	0	1
			42.25	0	1
			42.75	0	1
			42.5	0	1
			41.75	0	1
			46	0	1
			42	0	1
			47.25	0	1
			42	0	1
			44.75	0	1
			41.5	0	1
			46.75	0	1
			40.5	0	1
			46.5	0	1
			41.25	0	1
			47.5	0	1
			40.25	0	1
			47.25	0	1
			41.5	0	1
			44.75	0	1
			41.25	0	1
			45	0	1
			42.25	0	1
			46.5	0	1
			40.75	0	1
			44.25	0	1
			42.5	0	1
			43.75	0	1
			44.25	0	1
			45.5	0	1
			45.25	0	1
			45.25	0	1
			42.25	0	1
			48.25	0	1
			45.25	0	1
			45.25	0	1
			43	0	1
			44.5	0	1
			43.75	0	1
			45.25	0	1
			41.75	0	1
			47.25	0	1
			42.5	0	1
			46.75	0	1
			43.25	0	1
			43	0	1
			43.75	0	1
			46.5	0	1
			43	0	1
			45.75	0	1
			42	0	1
			47.25	0	1
			42	0	1
			48.5	0	1
			42.75	0	1
			47.25	0	1
			44.75	0	1
			47.75	0	1
			42.75	0	1
			47.5	0	1
			48.25	0	1
			42.5	0	1
			49.5	0	1
			41.25	0	1
			48.5	0	1
			41.25	0	1
			46.25	0	1
			41	0	1
			45.25	0	1
			41.5	0	1
			45.5	0	1
			39.75	0	1
			45.5	0	1
			39.25	0	1
			42.5	0	1
			39	0	1
			44	0	1
			39.25	0	1
			43	0	1
			47.25	0	1
			44.5	0	1
			41	0	1
			39.75	0	1
			44.5	0	1
			39	0	1
			44.75	0	1
			37.75	0	1
			41.75	0	1
			38	0	1
			43.25	0	1
			39.75	0	1
			43.5	0	1
			39.25	0	1
			41	0	1
			37.5	0	1
			43	0	1
			37.25	0	1
			43.5	0	1
			38.75	0	1
			44	0	1
			38.25	0	1
			45	0	1
			38	0	1
			44	0	1
			38	0	1
			37.5	0	1
			43.75	0	1
			39	0	1
			40.75	0	1
			37	0	1
			41	0	1
			36	0	1
			42.25	0	1
			35	0	1
			43.5	0	1
			35.5	0	1
			40	0	1
			36	0	1
			35.75	0	1
			39	0	1
			36	0	1
			41.5	0	1
			34.25	0	1
			39	0	1
			35.25	0	1
			40	0	1
			37	0	1
			41.25	0	1
			37.75	0	1
			40.25	0	1
			36.5	0	1
			35.75	0	1
			37	0	1
			33.75	0	1
			37.25	0	1
			33.75	0	1
			38	0	1
			35.25	0	1
			34.5	0	1
			34.75	0	1
			33.5	0	1
			35.75	0	1
			34.5	0	1
			36.75	0	1
			34.25	0	1
			36.25	0	1
			35	0	1
			36.75	0	1
			35.5	0	1
			34.75	0	1
			35	0	1
			35.5	0	1
			34.5	0	1
			34.75	0	1
			37.25	0	1
			33.5	0	1
			37	0	1
			33.75	0	1
			34	0	1
			32.75	0	1
			34.5	0	1
			33.5	0	1
			31.75	0	1
			33	0	1
			37.5	0	1
			33	0	1
			36	0	1
			33.5	0	1
			34.25	0	1
			33	0	1
			30.75	0	1
			35.25	0	1
			35	0	1
			34.75	0	1
			36.5	0	1
			37.75	0	1
			39	0	1
			38.5	0	1
			37	0	1
			37.75	0	1
			36.75	0	1
			31.25	0	1
			36.25	0	1
			34.5	0	1
			28	0	1
			33.25	0	1
			27.75	0	1
			27.5	0	1
			32.5	0	1
			27.75	0	1
			27.75	0	1
			32	0	1
			29	0	1
			32.25	0	1
			28	0	1
			31.75	0	1
			28	0	1
			33	0	1
			29	0	1
			32.75	0	1
			27.75	0	1
		Boltzmann sigmoidal	Ambiguous
		Best-fit values
		Bottom	50.03
		Top	~ 9,441
		V50	~ 354,2
		Slope	~ 0,01281
		95% CI (profile likelihood)
		Bottom	???
		Top	(Very wide)
		V50	(Very wide)
		Slope	(Very wide)
		Goodness of Fit
		Degrees of Freedom	853
		R squared	0.02897
		Sum of Squares	2350837
		Sy.x	52.5
		Number of points
		# of X values	857
		# Y values analyzed	857

## Sheet: Fig 4a
4a) left															4a) middle				4a) right
																WT + STIM1				WT + STIM1
WT+STIM1+KDEL	Time (sec)	KDEL					WT+STIM1+Sec22b	Time (sec)	Sec22b						Slope	KDEL	Sec22b		dPeak	KDEL	Sec22b
(means)	2.63	0.381528					(means)	2.63	0.329096							0.06935	0.01172			0.9379	0.4454
	4.63	0.379741						4.63	0.332815							0.04338	0.04316			0.6863	0.7639
	6.63	0.377484						6.63	0.328892							0.03831	0.04432			0.5412	0.8011
	8.63	0.376609						8.63	0.330557							0.03321	0.0434			0.5084	0.6323
	10.63	0.376043						10.63	0.328633								0.04358				0.7448
	12.63	0.377249						12.63	0.331139
	14.63	0.372687						14.63	0.333201							Table Analyzed	Slope			Table Analyzed	dPeak
	16.63	0.376911						16.63	0.336286
	18.63	0.378574						18.63	0.329943							Column B	Sec22b			Column B	Sec22b
	20.63	0.37547						20.63	0.326865							vs.	vs.			vs.	vs.
	22.63	0.378383						22.63	0.329409							Column A	KDEL			Column A	KDEL
	24.63	0.373276						24.63	0.330211
	26.63	0.375108						26.63	0.328412							Unpaired t test				Unpaired t test
	28.63	0.378976						28.63	0.325907							P value	0.4115			P value	0.9383
	30.63	0.372856						30.63	0.328454							P value summary	ns			P value summary	ns
	32.63	0.371618						32.63	0.329806							Significantly different (P < 0.05)?	No			Significantly different (P < 0.05)?	No
	34.63	0.375187						34.63	0.330253							One- or two-tailed P value?	Two-tailed			One- or two-tailed P value?	Two-tailed
	37.16	0.367949						37.16	0.332106							t, df	t=0.8732, df=7			t, df	t=0.08023, df=7
	38.63	0.367753						38.63	0.331195
	40.63	0.368554						40.63	0.327316							How big is the difference?				How big is the difference?
	42.63	0.371322						42.63	0.32634							Mean of column A	0.04606			Mean of column A	0.6685
	44.63	0.370865						44.63	0.334592							Mean of column B	0.03724			Mean of column B	0.6775
	46.63	0.377347						46.63	0.326289							Difference between means (B - A) ± SEM	-0.008826 ± 0.01011			Difference between means (B - A) ± SEM	0.009050 ± 0.1128
	48.63	0.36747						48.63	0.337115							95% confidence interval	-0.03273 to 0.01508			95% confidence interval	-0.2577 to 0.2758
	50.63	0.377572						50.63	0.355876							R squared (eta squared)	0.09823			R squared (eta squared)	0.0009188
	52.63	0.395303						52.63	0.415142
	54.63	0.43882						54.63	0.483719							F test to compare variances				F test to compare variances
	56.63	0.518249						56.63	0.567169							F, DFn, Dfd	1.268, 3, 4			F, DFn, Dfd	1.839, 3, 4
	58.63	0.623203						58.63	0.637163							P value	0.796			P value	0.5607
	60.63	0.731194						60.63	0.696005							P value summary	ns			P value summary	ns
	62.63	0.800375						62.63	0.744923							Significantly different (P < 0.05)?	No			Significantly different (P < 0.05)?	No
	64.63	0.838656						64.63	0.785849
	66.63	0.869501						66.63	0.816108							Data analyzed				Data analyzed
	68.63	0.904784						68.63	0.837789							Sample size, column A	4			Sample size, column A	4
	70.63	0.928491						70.63	0.872389							Sample size, column B	5			Sample size, column B	5
	72.63	0.94916						72.63	0.887169
	74.63	0.959238						74.63	0.909729
	76.63	0.976534						76.63	0.917591
	78.63	0.98257						78.63	0.936155
	80.63	0.997252						80.63	0.954193
	82.63	1.00719						82.63	0.952213
	84.63	1.00364						84.63	0.946277
	87.16	1.00329						87.16	0.961136
	88.63	1.00611						88.63	0.965768
	90.63	0.990565						90.63	0.967876
	92.63	1.004						92.63	0.964329
	94.63	0.984762						94.63	0.967631
	96.63	1.00556						96.63	0.967433
	98.63	0.995915						98.63	0.968304
	100.63	0.990054						100.63	0.961034
	102.63	0.976282						102.63	0.968376
	104.63	0.987375						104.63	0.958811
	106.63	0.981933						106.63	0.959685
	108.63	0.98851						108.63	0.958749
	110.63	0.966152						110.63	0.954582
	112.63	0.95731						112.63	0.952889
	114.63	0.96998						114.63	0.953272
	116.63	0.956419						116.63	0.9502
	118.63	0.950963						118.63	0.936708
	120.63	0.944947						120.63	0.948657
	122.63	0.931572						122.63	0.929603
	124.63	0.941612						124.63	0.928483
	126.63	0.943945						126.63	0.919322
	128.63	0.934857						128.63	0.915193
	130.63	0.930407						130.63	0.914688
	Time (sec)	Cv-1	Cv-2	Cv-3	Cv-4			Time (sec)	Cv-1	Cv-2	Cv-3	Cv-4	Cv-5
	2.63	0.3702	0.37913	0.353228	0.423554			2.63	0.338679	0.313078	0.320178	0.326265	0.347281
	4.63	0.368905	0.384335	0.339072	0.426654			4.63	0.337975	0.305553	0.333753	0.325769	0.361025
	6.63	0.365641	0.375775	0.348589	0.419931			6.63	0.340383	0.310278	0.317939	0.326023	0.349838
	8.63	0.366864	0.37314	0.351317	0.415115			8.63	0.339504	0.307663	0.321225	0.332704	0.351687
	10.63	0.372386	0.36638	0.349467	0.415938			10.63	0.336592	0.3033	0.326806	0.327973	0.348494
	12.63	0.358036	0.37274	0.352667	0.425554			12.63	0.333925	0.31515	0.320297	0.331877	0.354444
	14.63	0.370827	0.357695	0.348133	0.414092			14.63	0.336833	0.314688	0.327731	0.327077	0.359675
	16.63	0.360723	0.37456	0.350406	0.421954			16.63	0.337333	0.322862	0.340692	0.328569	0.351975
	18.63	0.367264	0.372065	0.348689	0.426277			18.63	0.338025	0.312088	0.325772	0.321165	0.352662
	20.63	0.361791	0.372665	0.346478	0.420946			20.63	0.331838	0.314763	0.314258	0.323523	0.349944
	22.63	0.373568	0.36932	0.344811	0.425831			22.63	0.333283	0.31015	0.3099	0.327769	0.365944
	24.63	0.358327	0.371365	0.351006	0.412408			24.63	0.339367	0.303941	0.332072	0.322542	0.353131
	26.63	0.367091	0.37167	0.341039	0.420631			26.63	0.335592	0.311903	0.322125	0.324038	0.3484
	28.63	0.372268	0.36979	0.347739	0.426108			28.63	0.336846	0.308038	0.317208	0.319573	0.347869
	30.63	0.364032	0.368785	0.341422	0.417185			30.63	0.336921	0.309369	0.332408	0.320396	0.343175
	32.63	0.363955	0.365625	0.340139	0.416754			32.63	0.336333	0.314391	0.318511	0.322746	0.35705
	34.63	0.370341	0.366755	0.349	0.414654			34.63	0.333175	0.304566	0.3356	0.323531	0.354394
	37.16	0.357673	0.36314	0.339667	0.411315			37.16	0.338892	0.317975	0.32595	0.325388	0.352325
	38.63	0.3622	0.35827	0.350433	0.400108			38.63	0.336029	0.313091	0.331058	0.327285	0.348513
	40.63	0.358636	0.36445	0.344128	0.407			40.63	0.328617	0.317575	0.314747	0.325815	0.349825
	42.63	0.360118	0.370495	0.342667	0.412008			42.63	0.317054	0.306188	0.325983	0.3196	0.362875
	44.63	0.370473	0.3615	0.342978	0.408508			44.63	0.3344	0.311966	0.332572	0.335158	0.358862
	46.63	0.362409	0.36075	0.34035	0.445877			46.63	0.355204	0.294137	0.317106	0.318681	0.346319
	48.63	0.355114	0.365225	0.322017	0.427523			48.63	0.332888	0.316588	0.331353	0.330904	0.373844
	50.63	0.373536	0.383495	0.350856	0.4024			50.63	0.352646	0.369147	0.329556	0.318362	0.409669
	52.63	0.367118	0.423055	0.355961	0.435077			52.63	0.366513	0.440216	0.401961	0.390681	0.476338
	54.63	0.389182	0.48853	0.440628	0.436938			54.63	0.385012	0.5277	0.479611	0.488165	0.538106
	56.63	0.522195	0.599605	0.44585	0.505346			56.63	0.408667	0.613628	0.581197	0.595462	0.636894
	58.63	0.694055	0.70566	0.519306	0.573792			58.63	0.418762	0.698769	0.658442	0.668862	0.740981
	60.63	0.847791	0.777945	0.648994	0.650046			60.63	0.439917	0.781587	0.742583	0.72925	0.786687
	62.63	0.9711	0.810585	0.717744	0.702069			62.63	0.464158	0.825397	0.799569	0.762565	0.872925
	64.63	1.0075	0.852495	0.7497	0.744923			64.63	0.488488	0.889437	0.844792	0.796781	0.90975
	66.63	1.06713	0.88581	0.770911	0.754154			66.63	0.518746	0.918366	0.894644	0.825865	0.922919
	68.63	1.10792	0.928105	0.792594	0.790515			68.63	0.534288	0.943538	0.888936	0.851569	0.970612
	70.63	1.15764	0.93194	0.80795	0.816438			70.63	0.551558	0.977081	0.969542	0.863258	1.00051
	72.63	1.19163	0.95872	0.814233	0.832054			72.63	0.568475	0.994666	0.978206	0.884288	1.01021
	74.63	1.18356	0.977185	0.825683	0.850523			74.63	0.590496	1.01584	1.01955	0.892085	1.03068
	76.63	1.21615	0.996705	0.8434	0.849877			76.63	0.605296	1.02042	1.01399	0.91935	1.0289
	78.63	1.25154	0.97918	0.852222	0.847338			78.63	0.627737	1.04082	1.04043	0.913758	1.05802
	80.63	1.24004	1.00567	0.863228	0.880069			80.63	0.643663	1.05749	1.05273	0.933208	1.08387
	82.63	1.27027	1.03104	0.8481	0.879354			82.63	0.66665	1.03933	1.02327	0.950719	1.08109
	84.63	1.25288	1.03831	0.846161	0.877208			84.63	0.674646	1.02689	1.05854	0.933873	1.03744
	87.16	1.24488	1.03918	0.845222	0.883885			87.16	0.696004	1.05776	1.05688	0.938838	1.05619
	88.63	1.29267	0.998315	0.84395	0.889492			88.63	0.706117	1.02987	1.07177	0.9463	1.07478
	90.63	1.22745	1.0012	0.842411	0.8912			90.63	0.713675	1.03064	1.09413	0.939246	1.06169
	92.63	1.23985	1.01348	0.860122	0.902531			92.63	0.718738	1.03653	1.05492	0.9309	1.08055
	94.63	1.21683	0.992495	0.825217	0.904508			94.63	0.730533	1.04375	1.06692	0.9376	1.05936
	96.63	1.25036	1.04407	0.825783	0.902023			96.63	0.735475	1.03618	1.07391	0.922796	1.06879
	98.63	1.24345	0.99503	0.843844	0.901338			98.63	0.735108	1.02932	1.06527	0.923854	1.08797
	100.63	1.24441	1.00021	0.8283	0.8873			100.63	0.741075	1.03101	1.06217	0.912323	1.05859
	102.63	1.2203	1.00577	0.806239	0.872823			102.63	0.737463	1.00005	1.11103	0.910992	1.08235
	104.63	1.22004	0.99478	0.826578	0.908108			104.63	0.750242	1.02086	1.04592	0.906431	1.07061
	106.63	1.22379	0.993705	0.818494	0.891746			106.63	0.746779	1.00253	1.08704	0.911954	1.05011
	108.63	1.24923	0.997415	0.819956	0.887438			108.63	0.746754	0.98385	1.10501	0.9061	1.05203
	110.63	1.2175	0.9605	0.794406	0.892208			110.63	0.748575	0.988241	1.05765	0.908512	1.06993
	112.63	1.18988	0.952785	0.796611	0.889962			112.63	0.757625	0.960363	1.04866		1.04491
	114.63	1.20301	0.971735	0.796717	0.908454			114.63	0.755267	0.968094	1.06178		1.02794
	116.63	1.20236	0.939965	0.791506	0.891846			116.63	0.746804	0.981306	1.03087		1.04182
	118.63	1.18548	0.926765	0.783267	0.908338			118.63	0.762454	0.929778	1.01631		1.03829
	120.63	1.1817	0.92145	0.77145	0.905185			120.63	0.761333	0.937931	1.03868		1.05669
	122.63	1.1506	0.9234	0.771728	0.880554			122.63	0.750396	0.929872	1.03179		1.00635
	124.63	1.1408	0.92407	0.759961				124.63	0.746796	0.914703	1.02161		1.03082
	126.63	1.15445	0.920635	0.756744				126.63	0.744979	0.894878	1.02066		1.01677
	128.63	1.1616	0.898975	0.744				128.63	0.755825	0.920388	0.968817		1.01574
	130.63	1.17998	0.87669	0.73455				130.63	0.740121	0.9075	0.979289		1.03184

## Sheet: Fig 4b
4b) left						4b) middle										4b) left
Time	Time (sec)	ER	Sec22b	Sec22b-P33		Slope	KDEL	Sec22b	P33							dPeak	KDEL	Sec22b	P33
(mean)	0	0.3492	0.3335	0.3139			0.003117	0.017968	0.004833								0.320163	0.270771	0.741088
	2	0.33835	0.3279	0.3162			0.001574	0.008281	0.012469								0.3234	0.21951	0.542593
	4	0.35005	0.3277	0.31335			0.005339	0.008	0.005169								0.1571	0.304119	0.481915
	6	0.35205	0.3269	0.3145			0.009538	0.007826	0.007961								0.19036	0.283335	0.459797
	8	0.34085	0.3262	0.31425			0.029553	0.015425	0.006807								0.57473	0.57585	0.564899
	10	0.3416	0.33125	0.3156			0.024867	0.010762	0.002795								0.69867	0.309188	0.517403
	12	0.3486	0.3282	0.31405			0.01613	0.008477	0.002477								0.59532	0.51875	0.649415
	14	0.34715	0.3298	0.3172			0.031943	0.011277	0.003739								0.492331	0.422997	0.483021
	16	0.35065	0.33125	0.3161			0.030032	0.00669	0.017975								0.352038	0.446317	0.569991
	18	0.35245	0.32685	0.31595			0.026044	0.014094	0.012037								0.567736	0.54525	0.668226
	20	0.351	0.3299	0.3169			0.031128	0.012266	0.016669								0.860888	0.516392	0.606781
	22	0.34025	0.3292	0.3162			0.025866	0.021714	0.021425								0.621261	0.531017	0.874298
	24	0.3458	0.32485	0.31315			0.023573	0.01453	0.01915								0.642256	0.414981	0.52754
	26	0.3386	0.3309	0.31165				0.025518	0.033949									0.383873	0.875778
	28	0.3445	0.32245	0.3108				0.027651	0.014231									0.308381	0.65663
	30	0.34545	0.3265	0.316				0.009439	0.015055									0.313822	0.589107
	32	0.3499	0.31935	0.3167				0.010069	0.016543									0.423179	0.578489
	34	0.34675	0.32	0.31405				0.017215	0.015525									0.372827	0.723494
	36	0.33795	0.31825	0.30885				0.020117	0.016907									0.299081	0.640424
	38	0.3456	0.322	0.3118				0.017416										0.397139
	40	0.34875	0.3212	0.3131														0.522271
	42	0.3485	0.31875	0.30975			Table Analyzed	SOCE-Slope										0.227927
	44	0.3472	0.3169	0.30435			Data sets analyzed	A-C
	46	0.34205	0.3253	0.32285													Table Analyzed
	48	0.34085	0.31815	0.3155			ANOVA summary
	50	0.35215	0.32035	0.30655			F	2.949									Brown-Forsythe ANOVA test
	52	0.38295	0.34165	0.3252			P value	0.0618									F* (DFn, DFd)	SOCE-dPeak
	54	0.3269	0.3634	0.34755			P value summary	ns									P value
	56	0.35685	0.38835	0.37525			Significant diff. among means (P < 0.05)?	No									P value summary
	58	0.38965	0.41095	0.3975			R squared	0.1074									Significant diff. among means (P < 0.05)?	10.67 (2.000, 24.85)
	60	0.40795	0.42645	0.43														0.0005
	62	0.43595	0.45965	0.4664			Brown-Forsythe test										Welch's ANOVA test	***
	64	0.47895	0.48995	0.50605			F (DFn, DFd)	2.004 (2, 49)									W (DFn, DFd)	Yes
	66	0.52525	0.53105	0.5379			P value	0.1457									P value
	68	0.55715	0.55095	0.5745			P value summary	ns									P value summary
	70	0.59305	0.58965	0.6189			Are SDs significantly different (P < 0.05)?	No									Significant diff. among means (P < 0.05)?	19.46 (2.000, 26.34)
	72	0.6146	0.6106	0.66495														<0.0001
	74	0.64355	0.63775	0.6959			Bartlett's test										Data summary	****
	76	0.6538	0.65655	0.72355			Bartlett's statistic (corrected)	5.762									Number of treatments (columns)	Yes
	78	0.6818	0.67155	0.75215			P value	0.0561									Number of values (total)
	80	0.7049	0.68515	0.767			P value summary	ns
	82	0.71605	0.70545	0.79155			Are SDs significantly different (P < 0.05)?	No									Number of families	3
	84	0.7184	0.7218	0.81075													Number of comparisons per family	54
	86	0.7325	0.72505	0.8332			ANOVA table	SS	DF	MS	F (DFn, DFd)	P value					Alpha
	88	0.76375	0.72555	0.84635			Treatment (between columns)	0.0004034	2	0.0002017	F (2, 49) = 2.949	P=0.0618						1
	90	0.77925	0.7422	0.86805			Residual (within columns)	0.003352	49	6.84e-05							Dunnett's T3 multiple comparisons test	3
	92	0.7857	0.7335	0.8809			Total	0.003755	51								KDEL vs. Sec22b	0.05
	94	0.7843	0.7424	0.88805													KDEL vs. P33		95.00% CI of diff.
	96	0.7967	0.7523	0.9005			Data summary										Sec22b vs. P33	Mean Diff.	-0.06445 to 0.2660
	98	0.79335	0.7633	0.90765			Number of treatments (columns)	3										0.1008	-0.2950 to 0.04214	Below threshold?	Summary	Adjusted P Value
	100	0.8009	0.764	0.90145			Number of values (total)	52									Test details	-0.1264	-0.3170 to -0.1374	No	ns	0.3197	A-B
	102	0.8076	0.7759	0.92													KDEL vs. Sec22b	-0.2272		No	ns	0.1757	A-C
	104	0.82255	0.7895	0.90575			Number of families	1									KDEL vs. P33		Mean 2	Yes	****	<0.0001	B-C
	106	0.8285	0.78735	0.91915			Number of comparisons per family	2									Sec22b vs. P33	Mean 1	0.3912
	108	0.82935	0.7893	0.9115			Alpha	0.05										0.492	0.6185	Mean Diff.	SE of diff.	n1	n2	t	DF
	110	0.8249	0.7922	0.92325														0.492	0.6185	0.1008	0.06236	13	22	1.616	15.96
	112	0.80665	0.7936	0.9183			Dunnett's multiple comparisons test	Mean Diff.	95.00% CI of diff.	Below threshold?	Summary	Adjusted P Value	A-?					0.3912		-0.1264	0.06402	13	19	1.975	17.42
	114	0.83265	0.7841	0.9239			KDEL vs. Sec22b	0.005664	-0.001004 to 0.01233	No	ns	0.1043	B	Sec22b						-0.2272	0.03598	22	19	6.316	36.88
	116	0.81985	0.80595	0.92635			KDEL vs. P33	0.006968	0.0002315 to 0.01370	Yes	*	0.0418	C	P33
	118	0.80955	0.7943	0.9206
	120	0.8151	0.7858	0.93135			Test details	Mean 1	Mean 2	Mean Diff.	SE of diff.	n1	n2	q	DF
	122		0.7958	0.91175			KDEL vs. Sec22b	0.0199	0.01424	0.005664	0.002946	13	20	1.922	49
							KDEL vs. P33	0.0199	0.01293	0.006968	0.002977	13	19	2.341	49

## Sheet: Fig 4c
4c) left							4c) middle										4c) right
								WT		Stim1-/-								WT		Stim1-/-
(mean)	Time (sec)	shCTR	shSec22b	shCTR	shSec22b		Slope	WT shCTR	WT shSec22b	Stim1-/-shCTR	Stim1-/- shSec22b						dPeak	shCTR	shSec22b	shCTR	shSec22b
	2.9		0.437269					0.02888	0.0457	0.008871	0.00607							0.63	0.8442	0.2723	0.3168
	4.9	0.402068	0.436138					0.04744	0.03684	0.0058	0.002232							0.7058	0.839	0.2594	0.1889
	6.9	0.401137	0.435949	0.545926	0.527024			0.03576	0.0456	0.009327	0.01071							0.7207	0.9743	0.4613	0.3523
	8.9	0.39883	0.435338	0.548674	0.52767			0.03608	0.04244	0.007335	0.006886							0.7207	0.8635	0.3648	0.2072
	10.9	0.399117	0.435189	0.546677	0.526677			0.02404	0.04194	0.01233	0.003805							0.6995	0.7767	0.4193	0.1952
	12.9	0.396951	0.434933	0.551308	0.525705			0.017	0.02254	0.009158	0.003205							0.4924	0.6437	0.3171	0.1038
	14.9	0.395049	0.434249	0.547111	0.527544			0.01831	0.03169	0.01368	0.0173							0.5154	0.7538	0.5003	0.4461
	16.9	0.394663	0.432754	0.54584	0.52721			0.004642	0.01437	0.0173	0.005259							0.2823	0.5762	0.4461	0.1222
	18.9	0.396928	0.433225	0.546007	0.527159			0.01125	0.01363	0.00412	0.0374							0.4864	0.6852	0.1187	0.3754
	20.9	0.396198	0.433091	0.547912	0.524621			0.007237	0.01195	0.01186	0.02417							0.4493	0.5375	0.3173	0.4137
	22.9	0.397611	0.432494	0.548059	0.526927			0.01071	0.01263	0.01638	0.003395							0.458	0.5543	0.3281	0.2728
	24.9	0.396511	0.432702	0.549037	0.524251			0.01056	0.0198	0.02446	0.002059							0.4293	0.5137	0.4671	0.1321
	26.9	0.394214	0.432017	0.5458	0.526568			0.03751	0.02952	0.01402	0.003505							0.7363	0.7815	0.3876	0.1616
	28.9	0.393634	0.431074	0.544613	0.525595			0.02021	0.02921	0.008211	0.002894							0.5918	0.7174	0.1365	0.05291
	30.9	0.395305	0.430724	0.546433	0.525207			0.01949		0.007194	0.03397							0.3696		0.2173	0.7725
	32.9	0.396097	0.4301	0.544152	0.524465					0.01078	0.01881									0.4078	0.5676
	34.9	0.39365	0.429951	0.543714	0.526228					0.01594	0.00882									0.4213	0.3619
	36.9	0.390775	0.431378	0.544582	0.524006					0.009868	0.004582									0.454	0.3625
	38.9	0.387696	0.429494	0.543221	0.526264					0.01506	0.02993									0.4701	0.7255
	40.9	0.388386	0.427539	0.543515	0.524355						0.0374										0.8703
	42.9	0.386972	0.425868	0.542723	0.525417
	44.9	0.384606	0.425491	0.54181	0.523168			Table Analyzed	Slope									Table Analyzed	dPeak
	46.9	0.389737	0.430381	0.540982	0.52422			Data sets analyzed	A-D									Data sets analyzed	A-D
	48.9	0.397123	0.442101	0.537084	0.523906
	50.9	0.393845	0.450341	0.544155	0.522521			ANOVA summary										ANOVA summary
	52.9	0.404002	0.461435	0.539836	0.520157			F	8.145									F	17.88
	54.9	0.429837	0.480395	0.544082	0.520122			P value	0.0001									P value	<0.0001
	56.9	0.473019	0.503847	0.544336	0.520794			P value summary	***									P value summary	****
	58.9	0.52072	0.533954	0.54924	0.523174			Significant diff. among means (P < 0.05)?	Yes									Significant diff. among means (P < 0.05)?	Yes
	60.9	0.556486	0.575786	0.56403	0.545916			R squared	0.2763									R squared	0.456
	62.9	0.592158	0.620079	0.57673	0.566783
	64.9	0.620166	0.665645	0.595996	0.585295			Brown-Forsythe test										Brown-Forsythe test
	66.9	0.646138	0.712261	0.612451	0.602719			F (DFn, DFd)	3.144 (3, 64)									F (DFn, DFd)	2.359 (3, 64)
	69.43	0.670013	0.755573	0.620805	0.626336			P value	0.0311									P value	0.0798
	70.9	0.693511	0.799169	0.63689	0.644418			P value summary	*									P value summary	ns
	72.9	0.712871	0.836983	0.655793	0.657349			Are SDs significantly different (P < 0.05)?	Yes									Are SDs significantly different (P < 0.05)?	No
	74.9	0.733236	0.872816	0.666813	0.673101
	76.9	0.748252	0.903423	0.681227	0.686879			Bartlett's test										Bartlett's test
	78.9	0.770295	0.929826	0.695502	0.698477			Bartlett's statistic (corrected)	16.61									Bartlett's statistic (corrected)	10.25
	80.9	0.784207	0.954143	0.706933	0.710378			P value	0.0009									P value	0.0166
	82.9	0.797672	0.976119	0.722864	0.721206			P value summary	***									P value summary	*
	84.9	0.813552	0.991072	0.728932	0.730919			Are SDs significantly different (P < 0.05)?	Yes									Are SDs significantly different (P < 0.05)?	Yes
	86.9	0.820855	1.00742	0.739184	0.735679
	88.9	0.832167	1.02018	0.752141	0.748191			ANOVA table	SS	DF	MS	F (DFn, DFd)	P value					ANOVA table	SS	DF	MS	F (DFn, DFd)	P value
	90.9	0.843811	1.03385	0.756019	0.753462			Treatment (between columns)	0.002988	3	0.0009961	F (3, 64) = 8.145	P=0.0001					Treatment (between columns)	1.501	3	0.5004	F (3, 64) = 17.88	P<0.0001
	92.9	0.857723	1.04233	0.769853	0.76595			Residual (within columns)	0.007827	64	0.0001223							Residual (within columns)	1.791	64	0.02799
	94.9	0.861782	1.05184	0.781022	0.771507			Total	0.01081	67								Total	3.293	67
	96.9	0.866205	1.05938	0.783992	0.775541
	98.9	0.881699	1.0638	0.792896	0.781923			Data summary										Data summary
	100.9	0.888361	1.06951	0.800229	0.781914			Number of treatments (columns)	4									Number of treatments (columns)	4
	102.9	0.882435	1.07458	0.805027	0.78707			Number of values (total)	68									Number of values (total)	68
	104.9	0.899709	1.07716	0.807468	0.794733
	106.9	0.890652	1.07673	0.817313	0.797552			Number of families	1									Number of families	1
	108.9	0.895716	1.07807	0.820559	0.800761			Number of comparisons per family	3									Number of comparisons per family	6
	110.9	0.900297	1.07968	0.823495	0.800408			Alpha	0.05									Alpha	0.05
	112.9	0.897534	1.08045	0.831765	0.802649
	114.9	0.894413	1.0823	0.832014	0.80828			Šídák's multiple comparisons test	Mean Diff.	95.00% CI of diff.	Below threshold?	Summary	Adjusted P Value					Tukey's multiple comparisons test	Mean Diff.	95.00% CI of diff.	Significant?	Summary	Adjusted P Value
	116.9	0.900095	1.08239	0.837487	0.809721			WT shCTR vs. WT shSec22b	-0.006477	-0.01655 to 0.003599	No	ns	0.3183	A-B				shCTR vs. shSec22b	-0.1661	-0.3301 to -0.002142	Yes	*	0.0459	A-B
	118.9	0.897873	1.07841	0.838002	0.810727			WT shCTR vs. SKO shCTR	0.01027	0.0009082 to 0.01964	Yes	*	0.0271	A-C				shCTR vs. shCTR	0.1964	0.04394 to 0.3488	Yes	**	0.0063	A-C
	120.9	0.895573	1.079	0.837676	0.810898			SKO shCTR vs. SKO shSec22b	-0.001452	-0.01014 to 0.007234	No	ns	0.9682	C-D				shCTR vs. shSec22b	0.2024	0.05169 to 0.3532	Yes	**	0.0041	A-D
	122.9	0.892663	1.07831	0.841715	0.811898													shSec22b vs. shCTR	0.3625	0.2071 to 0.5180	Yes	****	<0.0001	B-C
	124.9	0.894352	1.07509	0.843279	0.8138			Test details	Mean 1	Mean 2	Mean Diff.	SE of diff.	n1	n2	t	DF		shSec22b vs. shSec22b	0.3686	0.2148 to 0.5224	Yes	****	<0.0001	B-D
	126.9	0.885673	1.0742	0.843875	0.813153			WT shCTR vs. WT shSec22b	0.02194	0.02842	-0.006477	0.00411	15	14	1.576	64		shCTR vs. shSec22b	0.006061	-0.1353 to 0.1474	No	ns	0.9995	C-D
	128.9	0.886103	1.07143	0.843079	0.813176			WT shCTR vs. SKO shCTR	0.02194	0.01167	0.01027	0.00382	15	19	2.69	64
	130.9	0.884863	1.07375	0.84629	0.787906			SKO shCTR vs. SKO shSec22b	0.01167	0.01312	-0.001452	0.003543	19	20	0.4098	64		Test details	Mean 1	Mean 2	Mean Diff.	SE of diff.	n1	n2	q	DF
	132.9	0.884497	1.08171	0.848849	0.783925													shCTR vs. shSec22b	0.5525	0.7186	-0.1661	0.06217	15	14	3.779	64
	134.9	0.881999	1.07993	0.850861	0.783749													shCTR vs. shCTR	0.5525	0.3561	0.1964	0.05779	15	19	4.806	64
	136.9	0.891461	1.07658	0.844899	0.793893													shCTR vs. shSec22b	0.5525	0.3501	0.2024	0.05715	15	20	5.01	64
	138.9	0.880515	1.07435	0.845524	0.794744													shSec22b vs. shCTR	0.7186	0.3561	0.3625	0.05893	14	19	8.7	64
	140.9	0.877789	1.07161	0.841917	0.795411													shSec22b vs. shSec22b	0.7186	0.3501	0.3686	0.0583	14	20	8.941	64
	142.9	0.873972	1.0694	0.841609	0.795015													shCTR vs. shSec22b	0.3561	0.3501	0.006061	0.0536	19	20	0.1599	64
	144.9	0.870499	1.06449	0.844438	0.793568
	146.9	0.877207	1.06694	0.844432	0.793697
	148.9	0.87792	1.06397	0.84386	0.792247
	150.9	0.868026	1.06208	0.827874	0.787315

## Sheet: Fig 4 d-g
4d)					4e)						4f)				4f)
Stim1	shCTR	shSec22b			Sec22b	Stim1-/-		Stim1-/-;Stim2-/-			Hotspots	WT			Phagocytic	WT
Expression	1	0.737578			Expression	shCTR	shSec22b	shCTR	shSec22b			shCTR	shSec22b		Index	shCTR	shSec22b
	1	0.799745				1	0.05	1	0.14			22.2222	36.7089			2.43243	2.39394
	1	1.00968				1	0.23	1	0.295724			25	29.078			2.10526	2.31148
	1	1.13485				1	0.12	1	0.241499			49.1228	29.3233			2.32653	2.82979
	1	1.08434				1	0.102392		0.254458			40	37.5			2.43243	2.10526
	1	1.23045				1	0.215617		0.244688			63.6364	41.8033			2.0625	2.65217
		0.706465										65.6716	53.6585			1.81081	1.86364
		1.64298				Theoretical mean	1	1				59.0164	55.6522			2.71111	3.10811
						Actual mean	0.1436	0.2353					65.625			3.6	2.90909
	Theoretical mean	1				Number of values	5	5								3.48	3.34043
	Actual mean	1.043										Table Analyzed	MEF WT			3.0641	3.05714
	Number of values	8				One sample t test										2.73418	3
						t, df	t=24.90, df=4	t=29.74, df=4				Column B	shSec22b			4.98864	3.04348
	One sample t test					P value (two tailed)	<0.0001	<0.0001				vs.	vs.			4.67778	4.33333
	t, df	t=0.3949, df=7				P value summary	****	****				Column A	shCTR			4.04255	4.45
	P value (two tailed)	0.7047				Significant (alpha=0.05)?	Yes	Yes									3.65217
	P value summary	ns										Unpaired t test
	Significant (alpha=0.05)?	No				How big is the discrepancy?						P value	0.7418			Table Analyzed	MEF WT-PI
						Discrepancy	-0.8564	-0.7647				P value summary	ns
	How big is the discrepancy?					SD of discrepancy	0.07692	0.0575				Significantly different (P < 0.05)?	No			Column B	shSec22b
	Discrepancy	0.04326				SEM of discrepancy	0.0344	0.02572				One- or two-tailed P value?	Two-tailed			vs.	vs.
	SD of discrepancy	0.3099				95% confidence interval	-0.9519 to -0.7609	-0.8361 to -0.6933				t, df	t=0.3366, df=13			Column A	shCTR
	SEM of discrepancy	0.1096				R squared (partial eta squared)	0.9936	0.9955
	95% confidence interval	-0.2158 to 0.3023										How big is the difference?				Unpaired t test
	R squared (partial eta squared)	0.02179										Mean of column A	46.38			P value	0.9262
												Mean of column B	43.67			P value summary	ns
												Difference between means (B - A) ± SEM	-2.713 ± 8.060			Significantly different (P < 0.05)?	No
												95% confidence interval	-20.12 to 14.70			One- or two-tailed P value?	Two-tailed
												R squared (eta squared)	0.008639			t, df	t=0.09344, df=27
												F test to compare variances				How big is the difference?
												F, DFn, Dfd	1.814, 6, 7			Mean of column A	3.033
												P value	0.4538			Mean of column B	3.003
												P value summary	ns			Difference between means (B - A) ± SEM	-0.03012 ± 0.3223
												Significantly different (P < 0.05)?	No			95% confidence interval	-0.6914 to 0.6312
																R squared (eta squared)	0.0003233
												Data analyzed
												Sample size, column A	7			F test to compare variances
																F, DFn, Dfd	1.828, 13, 14
																P value	0.2758
																P value summary	ns
																Significantly different (P < 0.05)?	No
																Data analyzed
																Sample size, column A	14
																Sample size, column B	15

## Sheet: Fig 5b-d
5b) left									5b) right						5c) left									5c) right					5d) left									5c) right
Phagosomal		shCTR			shSec22b				Phagosomal	shCTR	shSec22b				Phagosomal		shCTR			shSec22b				Phagosomal	shCTR	shSec22b			Phagosomal		shCTR			shSec22b				Phagosomal	shCTR	shSec22b
PI(4)P	Time (Min)	Mean	SEM	N	Mean	SEM	N		PI(4)P	0.437	0.6821				PI(3)P	Time (min)	Mean	SEM	N	Mean	SEM	N		PI(3)P	0.7105	-0.031967			PI(4,5)P	Time (min)	Mean	SEM	N	Mean	SEM	N		PI(3)P	0.017767	0.067
	1	2.56574	0.156316	44	2.79127	0.198453	32			0.471333	0.777889					0	0.128114	0.146175	46	0.263366	0.130102	45			1.106	0.566044				0	0.923	0.0239722	18	0.927117	0.0762299	9			0.019	0.087
	2	1.48761	0.122919	44	1.62705	0.134181	32			0.503	0.9035					1	0.831003	0.186281	46	0.922598	0.213622	45			1.13543	0.7035				1	1.11176	0.026638	21	1.19678	0.0573066	9			0.065083	0.114333
	3	1.00944	0.0918715	44	1.45643	0.14419	32			0.627929	1.038					2	1.81989	0.216964	46	1.48659	0.21506	45			1.28789	0.777967				2	1.1272	0.045573	21	1.17129	0.0319771	9			0.068333	0.15
	4	0.799071	0.0745627	44	1.45668	0.178691	32			0.63325	1.18033					3	2.04467	0.240897	46	1.46481	0.238461	45			1.387	0.837483				3	1.12287	0.0452719	21	1.21578	0.0818579	9			0.082333	0.167
	5	0.75427	0.0617344	44	1.82086	0.235853	32			0.749167	1.214					4	2.07524	0.246568	46	1.12911	0.194318	45			1.97517	0.935375				4	1.10264	0.0306143	21	1.20905	0.070909	9			0.082333	0.214
	6	0.695381	0.0535907	44	1.67829	0.231751	32			0.753333	2.06575					5	2.1007	0.264421	46	1.06846	0.168823	45			2.18275	1.1045				5	1.0629	0.0291431	21	1.12969	0.0467579	9			0.087
	7	0.664695	0.0528683	44	1.7048	0.258261	32			1.14633	2.089					6	2.01061	0.2512	46	1.03243	0.179005	45			2.3635	1.49083				6	1.05418	0.0324416	21	1.12318	0.0399265	9			0.367
	8	0.648971	0.0539289	44	1.55931	0.251913	32				2.308					7	2.03518	0.251194	46	1.0688	0.180441	45			2.54413	1.86325				7	1.03681	0.0301304	21	1.1181	0.0363688	9
	9	0.65203	0.0651019	43	1.64077	0.271755	32				5.296					8	1.85934	0.242726	46	1.00281	0.176029	45			3.7615	1.9035				8	1.04937	0.0247502	21	1.04645	0.0394651	9			Table Analyzed	Ave 1-10
	10	0.647112	0.0733962	43	1.37521	0.267197	32									9	1.82747	0.242605	46	0.979712	0.164267	45								9	1.02353	0.0213278	21	1.0516	0.0386363	9
	11	0.609834	0.0356606	43	1.29532	0.19049	32			Table Analyzed	sh ctrl vs sh sec22b 5-25					10	1.84345	0.258477	46	0.911347	0.161276	45			Table Analyzed	Ave percoverslip				10	1.01097	0.0245131	21	1.04675	0.0382761	9			Column B	shSec22b
	12	0.613327	0.0396135	42	1.21119	0.185775	32									11	1.79566	0.255012	46	1.00801	0.151151	45								11	1.01081	0.0268178	21	1.05605	0.038818	9			vs.	vs.
	13	0.628533	0.0573197	40	1.26627	0.234321	32			Column B	shSec22b					12	1.79105	0.22293	46	1.10931	0.151434	44			Column B	shSec22b				12	0.989405	0.0272108	21	1.05653	0.0466918	9			Column A	shCTR
	14	0.615602	0.0619686	40	1.27744	0.270164	32			vs.	vs.					13	1.70514	0.22818	45	1.00348	0.146832	42			vs.	vs.				13	0.997284	0.0256001	21	1.06195	0.0495055	9
	15	0.597711	0.0470296	39	1.25532	0.206184	32			Column A	shCTR					14	1.59433	0.2212	44	1.00677	0.150158	42			Column A	shCTR				14	0.997248	0.0292	21	1.06867	0.0471898	9			Unpaired t test
	16	0.622525	0.067104	38	1.29923	0.213793	31									15	1.50063	0.219315	43	1.04091	0.147353	40								15	1.00124	0.0254333	21	1.07303	0.0485484	9			P value	0.5011
	17	0.663235	0.0728912	37	1.48631	0.277562	27			Unpaired t test with Welch's correction						16	1.41199	0.221751	43	0.929757	0.138579	40			Unpaired t test					16	0.991817	0.0262383	21	1.06292	0.0414354	9			P value summary	ns
	18	0.729314	0.101826	36	1.44803	0.288943	27			P value	0.0343					17	1.22547	0.213893	42	0.84666	0.138818	39			P value	0.0267				17	0.994322	0.0268314	19	1.05956	0.0355734	8			Significantly different (P < 0.05)?	No
	19	0.714203	0.10198	34	1.50345	0.303311	27			P value summary	*					18	1.017	0.195204	40	0.677548	0.124899	36			P value summary	*				18	1.00358	0.0277925	17	1.05059	0.0343205	8			One- or two-tailed P value?	Two-tailed
	20	0.676476	0.0877328	32	1.43276	0.25652	27			Significantly different (P < 0.05)?	Yes					19	1.01304	0.223181	37	0.632628	0.110921	34			Significantly different (P < 0.05)?	Yes				19	1.01392	0.0266374	17	1.04616	0.0320465	8			t, df	t=0.6937, df=12
	21	0.699361	0.10078	30	1.5596	0.294099	27			One- or two-tailed P value?	Two-tailed					20	0.946722	0.237101	34	0.666831	0.113238	33			One- or two-tailed P value?	Two-tailed				20	1.0016	0.0243249	17	1.0278	0.0328871	7
	22	0.656356	0.0887377	28	1.56818	0.32204	26			Welch-corrected t, df	t=2.465, df=9.616					21	0.930357	0.231078	32	0.588196	0.106261	32			t, df	t=2.414, df=18				21	1.00667	0.0272343	16	1.04165	0.034813	6			How big is the difference?
	23	0.654318	0.0698126	23	1.37072	0.243592	26									22	1.0002	0.24603	30	0.584129	0.102128	29								22	1.01318	0.0334045	15	1.04245	0.0378909	6			Mean of column A	0.09861
	24	0.628715	0.0575224	20	1.22558	0.264729	24			How big is the difference?						23	0.970753	0.24727	30	0.522586	0.101532	28			How big is the difference?					23	1.02401	0.0408291	14	1.06407	0.0316863	6			Mean of column B	0.1332
	25	0.664271	0.0836222	16	1.24916	0.331066	24			Mean of column A	0.6652					24	0.986338	0.268578	28	0.563772	0.113872	27			Mean of column A	1.845				24	1.01317	0.0436658	11	1.0871	0.0541579	4			Difference between means (B - A) ± SEM	0.03462 ± 0.04990
	26	0.655242	0.0877816	14	0.972602	0.105037	21			Mean of column B	1.755					25	1.03205	0.287255	25	0.531703	0.114947	26			Mean of column B	1.015				25	1.0194	0.05101	10	1.08209	0.0460076	4			95% confidence interval	-0.07410 to 0.1433
	27	0.670723	0.0918	14	0.889268	0.0970255	19			Difference between means (B - A) ± SEM	1.090 ± 0.4423					26	0.744115	0.217839	22	0.586234	0.123686	25			Difference between means (B - A) ± SEM	-0.8303 ± 0.3440				26	1.01903	0.0822926	7	1.07823	0.0595721	4			R squared (eta squared)	0.03856
	28	0.773369	0.0994755	13	0.929433	0.123365	19			95% confidence interval	0.09942 to 2.081					27	0.802712	0.225842	21	0.624137	0.13182	25			95% confidence interval	-1.553 to -0.1076				27	1.03732	0.096386	7	1.09897	0.0755928	4
	29	0.831245	0.1005	12	1.19903	0.310905	16			R squared (eta squared)	0.3872					28	0.840093	0.265572	19	0.511623	0.134825	21			R squared (eta squared)	0.2445				28	1.047	0.0994256	7	1.02573	0.0721567	3			F test to compare variances
	30	0.874508	0.10167	11	1.07093	0.144649	13									29	0.754552	0.301528	16	0.560507	0.148699	20								29	1.09171	0.105901	6	1.10262	0.058787	2			F, DFn, Dfd	4.221, 7, 5
										F test to compare variances						30	0.641196	0.32465	14	0.567286	0.151419	19			F test to compare variances					30	1.01488	0.111158	4	1.10349	0.063744	2			P value	0.1321
										F, DFn, Dfd	36.30, 9, 7														F, DFn, Dfd	2.295, 9, 9													P value summary	ns
										P value	<0.0001														P value	0.2318													Significantly different (P < 0.05)?	No
										P value summary	****														P value summary	ns
										Significantly different (P < 0.05)?	Yes														Significantly different (P < 0.05)?	No													Data analyzed
																																							Sample size, column A	8
										Data analyzed																													Sample size, column B	6
										Sample size, column A	8
										Sample size, column B	10

## Sheet: Fig 5 e-g
5e)					5f) left															5f) right										5g) left									5g) right
						shSec22b
Phagosomal	siCTR	siSec22b			Phagosomal		KDEL			Sec22b			Sec22b-P33			MAPPER				Phagosomal	KDEL	Sec22b	MAPPER	P33						Phagosomal		shCTL			shSec22b				Phagosomal	shCTR	shSec22b
PI(4)P	0.21	1.17697			PI(4)P	Time (min)	Mean	SEM	N	Mean	SEM	N	Mean	SEM	N	Mean	SEM	N		PI(4)P	0.939	0.444	-0.086	1.07024						PS	Time (min)	Mean	SEM	N	Mean	SEM	N		PS	1.5895	1.27011
	0.47	0.696419				1	1.8464	0.0924049	79	1.53224	0.114679	45	1.9089	0.173753	23	1.00838	0.13263	24			0.789	0.485	0.425	1.59772							0	1.22351			1.28464					1.59178	1.3388
	0.6344	0.91				2	1.53763	0.0981005	79	1.02843	0.0883078	45	1.51243	0.213702	23	0.772583	0.110742	24			1.389	-0.2654	0.295	1.13509							1	2.14408	0.121681	37	1.59771	0.0906097	55			1.79186	1.39589
	0.365572	0.593918				3	1.1857	0.0888616	79	0.937889	0.0958853	45	1.38129	0.158296	23	0.612583	0.122715	24			0.663	0.517	0.26	1.36207							2	2.20778	0.143352	37	1.75337	0.0709035	55			2.09184	1.40211
	0.443932	0.881285				4	1.07105	0.0815241	79	0.832203	0.103436	45	1.49293	0.190084	23	0.587167	0.154788	24			0.562	0.914266	0.565	0.9							3	2.20201	0.128357	37	2.05222	0.0886146	55			2.24938	1.42722
						5	1.15112	0.097603	79	0.755945	0.0918873	45	1.53206	0.202357	23	0.611833	0.167542	24			0.395	0.678851		1.206							4	2.141	0.136984	37	1.83611	0.224095	55				1.719
	Table Analyzed	coverslips avg 5-25min				6	1.17551	0.0946072	79	0.772857	0.102009	45	1.40955	0.196477	23	0.628708	0.157436	24			1.36112	0.853098									5	2.07019	0.134356	37	1.67657	0.108576	55				1.97156
						7	1.1988	0.107262	79	0.78673	0.1083	45	1.29641	0.187948	23	0.454333	0.0951248	24			1.80479	0.648989									6	1.97	0.132468	37	1.6675	0.0789396	55
	Column B	siSec22b				8	1.17637	0.108432	79	0.791253	0.119899	45	1.13682	0.162441	23	0.399417	0.0769159	24			1.18718	0.599178									7	1.9836	0.1295	37	1.52344	0.125366	55			Table Analyzed	coverslips avg 5-25min-1
	vs.	vs.				9	1.16193	0.109442	78	0.813623	0.114883	45	1.35188	0.202753	23	0.386042	0.0795105	24			1.23176	0.772087									8	1.96217	0.136987	37	1.48834	0.086172	55
	Column A	siCTR				10	1.10624	0.103836	78	0.829742	0.134704	44	1.21408	0.144691	23	0.437167	0.10901	24			1.2879	0.710356									9	1.93862	0.141206	37	1.46064	0.0931944	55			Column B	shSec22b
						11	1.09004	0.104535	77	0.800629	0.1385	44	1.25917	0.16218	23	0.360375	0.102248	24			0.775137	0.13136									10	1.91338	0.13856	37	1.43051	0.0867869	55			vs.	vs.
	Unpaired t test					12	1.17618	0.116823	73	0.611965	0.0965515	44	1.22626	0.175231	23	0.401167	0.113079	24			0.945895	1.525									11	1.92544	0.134228	37	1.35243	0.0780441	54			Column A	shCTR
	P value	0.008				13	1.14743	0.113063	71	0.624741	0.104238	43	1.20221	0.165165	22	0.348542	0.115826	24			2.13849	0.368									12	1.908	0.125649	37	1.354	0.0703876	53
	P value summary	**				14	1.21468	0.121146	70	0.614117	0.0951681	42	1.37624	0.201857	22	0.344042	0.112977	24			0.636645										13	1.87833	0.126531	36	1.26701	0.0779764	52			Unpaired t test
	Significantly different (P < 0.05)?	Yes				15	1.14527	0.114386	70	0.643375	0.0879834	42	1.35869	0.188327	21	0.3255	0.103438	24			0.71192										14	1.91316	0.118282	36	1.306	0.0703669	51			P value	0.0464
	One- or two-tailed P value?	Two-tailed				16	1.27626	0.145558	67	0.703767	0.105519	41	1.27462	0.174192	21	0.372417	0.111841	24			0.768592										15	1.8713	0.1275	36	1.29933	0.0750998	50			P value summary	*
	t, df	t=3.506, df=8				17	1.29036	0.146697	66	0.70848	0.101883	40	1.09816	0.152509	21	0.408125	0.133892	24			0.792										16	1.88696	0.131986	36	1.31673	0.0735351	50			Significantly different (P < 0.05)?	Yes
						18	1.23928	0.127503	63	0.726586	0.113699	37	0.972866	0.168697	21	0.348625	0.0970983	24			1.285										17	1.73821	0.144449	36	1.39561	0.0698218	49			One- or two-tailed P value?	Two-tailed
	How big is the difference?					19	1.14098	0.116136	62	0.685172	0.106888	36	0.965122	0.137303	20	0.330958	0.0982581	24													18	1.74881	0.124075	35	1.38401	0.0849061	49			t, df	t=2.272, df=10
	Mean of column A	0.4248				20	1.21604	0.132496	62	0.654926	0.10842	33	1.04936	0.154847	19	0.294708	0.0894923	24			Table Analyzed	combined									19	1.7995	0.114564	33	1.44816	0.0760901	48
	Mean of column B	0.8517				21	1.26707	0.149908	58	0.671161	0.112439	32	1.04233	0.144579	19	0.339167	0.1011	24			Data sets analyzed	A-D									20	1.86518	0.129232	33	1.43665	0.0850314	47			How big is the difference?
	Difference between means (B - A) ± SEM	0.4269 ± 0.1218				22	1.24891	0.148965	53	0.694833	0.130439	31	1.12022	0.157823	19	0.327125	0.0934417	24													21	1.89971	0.144195	30	1.50365	0.0918405	46			Mean of column A	1.863
	95% confidence interval	0.1461 to 0.7078				23	1.19337	0.138962	52	0.643443	0.144448	30	1.21498	0.18947	19	0.323292	0.109954	24			ANOVA summary										22	1.83344	0.152703	30	1.51208	0.103933	46			Mean of column B	1.504
	R squared (eta squared)	0.6057				24	1.22457	0.14131	48	0.734822	0.154713	28	1.05135	0.181518	18	0.350167	0.11496	24			F	8.31									23	1.84252	0.153941	28	1.51331	0.122668	45			Difference between means (B - A) ± SEM	-0.3593 ± 0.1582
						25	1.17794	0.154549	40	0.599611	0.0760868	25	1.2034	0.248465	18	0.403762	0.110558	21			P value	0.0002									24	1.81535	0.154974	26	1.56496	0.136639	44			95% confidence interval	-0.7118 to -0.006874
	F test to compare variances					26	1.06432	0.152718	37	0.578228	0.0803945	25	1.02456	0.176112	18	0.4136	0.123385	20			P value summary	***									25	1.82371	0.153187	26	1.56717	0.150412	42			R squared (eta squared)	0.3404
	F, DFn, Dfd	2.090, 4, 4				27	1.02984	0.134938	35	0.551041	0.057374	24	1.11109	0.224003	15	0.373056	0.126882	18			Significant diff. among means (P < 0.05)?	Yes									26	1.8045	0.149467	25	1.49071	0.172918	40
	P value	0.4928				28	1.0181	0.202248	29	0.570084	0.108682	21	0.997898	0.257662	14	0.3676	0.162349	15			R squared	0.384									27	1.76016	0.141718	24	1.45047	0.16259	38			F test to compare variances
	P value summary	ns				29	1.08267	0.257941	25	0.719628	0.186462	16	0.929924	0.193709	13	0.404833	0.19724	12													28	1.79815	0.135096	21	1.53915	0.167255	34			F, DFn, Dfd	1.421, 4, 6
	Significantly different (P < 0.05)?	No				30	1.09769	0.187267	20	0.722026	0.102792	15	0.985203	0.231466	9	0.516625	0.326617	8			Brown-Forsythe test										29	1.71878	0.19129	19	1.43429	0.178163	33			P value	0.6661
																					F (DFn, DFd)	1.009 (3, 40)									30	1.65827	0.168247	18	1.57025	0.215487	27			P value summary	ns
	Data analyzed																				P value	0.399																		Significantly different (P < 0.05)?	No
	Sample size, column A	5																			P value summary	ns
	Sample size, column B	5																			Are SDs significantly different (P < 0.05)?	No																		Data analyzed
																																								Sample size, column A	5
																					Bartlett's test																			Sample size, column B	7
																					Bartlett's statistic (corrected)	3.481
																					P value	0.3232
																					P value summary	ns
																					Are SDs significantly different (P < 0.05)?	No
																					ANOVA table	SS	DF	MS	F (DFn, DFd)	P value
																					Treatment (between columns)	3.869	3	1.29	F (3, 40) = 8.310	P=0.0002
																					Residual (within columns)	6.207	40	0.1552
																					Total	10.08	43
																					Data summary
																					Number of treatments (columns)	4
																					Number of values (total)	44
																					Number of families	1
																					Number of comparisons per family	3
																					Alpha	0.05
																					Dunnett's multiple comparisons test	Mean Diff.	95.00% CI of diff.	Below threshold?	Summary	Adjusted P Value	A-?
																					KDEL vs. Sec22b	0.4362	0.09297 to 0.7795	Yes	**	0.0091	B	Sec22b
																					KDEL vs. MAPPER	0.7431	0.2533 to 1.233	Yes	**	0.0017	C	MAPPER
																					KDEL vs. P33	-0.1769	-0.6333 to 0.2794	No	ns	0.6939	D	P33
																					Test details	Mean 1	Mean 2	Mean Diff.	SE of diff.	n1	n2	q	DF
																					KDEL vs. Sec22b	1.035	0.5987	0.4362	0.1387	19	14	3.144	40
																					KDEL vs. MAPPER	1.035	0.2918	0.7431	0.198	19	5	3.753	40
																					KDEL vs. P33	1.035	1.212	-0.1769	0.1845	19	6	0.9592	40

[truncated: 8 more sheets: Fig6 c-f, Fig 7a-d, Fig7e-h, Fig S2, Fig S3, Fig S4, Fig S5 (a-d), Fig S5 (e-h)]
